# Supplementary material for: Methods Used in the Spatial and Spatiotemporal Analysis of COVID-19 Epidemiology: A Systematic Review
Source: Int J Environ Res Public Health. 2022 Jul 6;19(14):8267. doi: 10.3390/ijerph19148267 (PMC9324591; doi:10.3390/ijerph19148267)
Supplement: Supplementary file 1 [file ijerph-19-08267-s001.zip]

Archive with 3 entries (3 files):
- Supplementary Data 1_Study Details.xlsx
- Supplementary Data 2_Regression Data.xlsx
- Supplementary Data 3_Risk of Bias_JBI.xlsx
