# Supplementary material for: Methods Used in the Spatial and Spatiotemporal Analysis of COVID-19 Epidemiology: A Systematic Review
Source: Int J Environ Res Public Health. 2022 Jul 6;19(14):8267. doi: 10.3390/ijerph19148267 (PMC9324591; doi:10.3390/ijerph19148267)
Supplement: Supplementary file 1 [file ijerph-19-08267-s001.zip › Supplementary Data 1_Study Details.xlsx]

## Sheet: assign
HS and NN	#10413 – Lebel 2021	End
WT & MLB	Beginning	#10098 – Lak 2021

## Sheet: Study Details and Methods 
			Title of the article	First Author (et.al) Only include the last name of the first author	Publication Year	1. Spatial 2. Spatio-temporal 3. Both ( Spatial and spatiotemporal)	Study Design 1. Retrospective 2. Other	Geographic Location	Name of Country	Study Region 1. Northern and Western Europe 2.Central and Eastern Europe 3. Africa 4.North America 5. South America 6. Asia 7. Mediterranean and Middle East 8. Australia/New Zealand	1. Local/Small area/DA/zip code/Neighbourhood/census tracts 2. Regional (Provincial/state/county//districts/countries/city in regions or continents) 3. Global (countries/world) 4. City	Unit of analysis 1.DA 2.Zip Code 3. Neighbourhood/Community Area 4.county 5. province/regioon/mircroregions 6. city/municipilaties 7. District/French Department 8. Municipalities 9. Thana/police station 10. home address/household 11. Census tracts 12. Grid-based or other 13. Regions/Microregions 14. State 15. Wards 16. Country	Legnth in approximate Months i.e 1 year = 12 months etc. (Start time - End Time)	1. Cumulative Cases/incidence 2. New Cases 3. Prevalence 4. Rate, 5. Death count 6. Death Rates or Other	If other in previous column name state what was used	1. Children/non adult 2. adults (18+) 3. Aging/elderly population 4. Racial/Minorities 5. All Population 6.Age-group	Yes/No	Yes/No	Yes/No	Provide what analytical method was used 1. Global Moran's I 2. Local Moran's I (LISA) 3. Kulldorff's spatial Scan statistics 4. Getis-Ord, GI* Statistic 5. K function/K means Clusters/Kernel Density 6. Spatial Prediction and Interpolation 7. Bayesian Geostatistical model (GWR) 8. Bayesian Conditional autoregressive models 9. Bayesian Joint Modeling or OTHER or NA (Not Applicable)										1. ArcGIS Desktop 2. ArcGIS Pro 3.Geoda 4. SatScan 5. QGIS 6. Maptitude 7. Google Earth 8. R Software 9.WINBUGS OR Other	If other in previous column name state what was used	1. Rate map 2. cluster map 3. Dot map 4.raw case counts 5. other 6. Relative Risk Map 7. Interpolated Map 8. Density Map	If other in previous column state what was used/Comments	Yes/No	Method Used 1. Spatial regression(SEM/SLM Models) 2. GLM with spatial effects 3. Bayesian conditional autogressive models 4. Bayesian Joint Modeling 5. Geographically weighted regression ( GWR) 6. Geodetector						Yes/No	1. WinBUGS 2. Geoda 3. OpenBUGS 4. GWR4/MGWR4 5. R/RStudio Software 6. Stata 7. SAS OR Other	1. WinBUGS 2. Geoda 3. OpenBUGS 4. GWR4/MGWR4 5. R/RStudio Software 6. Stata 7. SAS OR Other
Sr. No.	Study number on COVIDENCE	Reviewer Initials	Title	Author Name (Last name)	Year	Spatial/Spatiotemporal/both	Study Design 1. Cross Sectional 2. Prospective cohort 3. Retrospective cohort 4. Ecological study design.	Study Area	Country	Study Region	Study Scale	Study unit of analysis Continued	Study period/legnth(in months)	Outcome variable of interest	Outcome variable of interest contd. Other (if any)	Study Population	Clustering Analysis Done?	Presence of COVID-19 clusters or spatial heterogeniety	Bayesian Clusertering Method?	Analytical Method 1 (Name)	If other, Name the method	Analytical Method 2 (Name)	If other, Name the method	Analytical Method 3 (Name)	If other, Name the method	Analytical Method 4 (Name)	If other, Name the method	Analytical Method 5 (Name)	If other, Name the method	Software used for clustering	If other, Name the Software	Visualization Technique	If other, Name the visualization techniue	Spatial Regression Analysis Done?	Spatial Regression Method 1	If other, Name the method/Comments	Spatial Regression Method 2	If other, Name the method/ Comments	Spatial Regression Method 3	If other, Name the method/Comments	Bayesian Method?	Software	Software
1	1920	WT&MB	Investigating spatiotemporal patterns of the COVID-19 in Sao Paulo State, Brazil	Alcantara	2020	2	2	Sao Paulo State	Brazil	5	2	5	2	Other	1 & 5	5	Yes	Yes	No	1		2		NA		NA		NA		3		2	2 & 3	No
2	10675	WT&MB	Spatiotemporal dynamics of the COVID-19 pandemic in the State of Kuwait	Alkhamis	2020	2	2	Kuwait	Kuwait	7	1	3	3	3		5	Yes	Yes	No	3	Kuldorff's Multivariable permutation scan statistics (MPSS)	5	Kernel Density	NA		NA		NA		4	ArcGIS Desktop for kernel	2	also kernel density map	No
3	1708	WT&MB	Demographic and socioeconomic determinants of COVID-19 across Oman - A geospatial modelling approach	AlKindi	2021	1	2	Oman	Oman	7	2	5	4	4		5	Yes	Yes	No	5	K-means and K-medoids	NA		NA		NA		NA		2		5	Score value map, rate map	Yes	2	GLM spatial autocorrelation	5	GWPR	NA		No	software information not included
4	10538	WT&MB	Spatiotemporal Assessment of COVID-19 Spread over Oman Using GIS Techniques	Al-Kindi	2020	2	2	Oman	Oman	7	2	5	2	1		5	Yes	Yes	No	1		4		NA		NA		NA		2		2		No
5	10408	WT&MB	Impact of COVID-19 on the indigenous population of Brazil: a geo-epidemiological study	Alves	2021	2	2	Special Indigenous Sanitation Districts	Brazil	5	2	7	7	Other	1 & 6	4	Yes	Yes	No	4		3	retrospective space-time scan	NA		NA		NA		1		1		No
6	2166	WT&MB	Risk analysis and hot spots detection of SARS-CoV-2 in Nigeria using demographic and environmental variables: an early assessment of transmission dynamics	Ameh Yaro	2020	1	2	Nigeria	Nigeria	3	2	5	2	1		5	Yes	Yes	No	4		NA		NA		NA		NA		1		2		No
7	1871	WT&MB	Analyzing the spatial determinants of local Covid-19 transmission in the United States	Andersen	2021	1	2	United States	United States	4	2	4	5	1		5	Yes	Yes	No	3		NA		NA		NA		NA		4		1		Yes	1		NA		NA		No	software information not included
8	9791	WT&MB	COVID-19 mortality in an area of northeast Brazil: epidemiological characteristics and prospective spatiotemporal modelling.	Andrade	2020	2	2	Sergipe	Brazil	5	2	6	2	6	daily rate, weekly rate, accumulated mortality	5	Yes	Yes	Yes	5	Kernel Desnity	Other	Empirical Bayesian	NA		NA		NA		4	AND TerraView	5	Kernel density map, crude rates, smoothed rates, analyis of space-time scanning	No
9	2128	WT&MB	Surveillance of the first cases of COVID-19 in Sergipe using a prospective spatiotemporal analysis: the spatial dispersion and its public health implications	Andrade	2020	2	2	Sergipe	Brazil	5	2	6	1.75	1		5	Yes	Yes	No	5	Kernel Desnity	NA		NA		NA		NA		4		2	Kernel density map,	No
10	11843	WT&MB	A first insight about spatial dimension of COVID-19: analysis at municipality level	Arauzo-Carod	2021	1	2	Catalonia	Spain	1	2	6	5	1		5	Yes	Yes	No	1		2		NA		NA		NA		Software information is not included	software not mentioned	1		No
11	11200	WT&MB	Nexus between population density and novel coronavirus (COVID-19) pandemic in the south Indian states: A geo-statistical approach	Arif	2021	1	2	Southern Indian States (Kerala, Karnataka, Tamilnadu, Telangana and Andhra Pradesh)	India	6	2	7	4	1		5	Yes	Yes	No	Other	Thiessen Polygon method	NA		NA		NA		NA		1		4	AND Thiessen polygon map	No
12	10542	WT&MB	Understanding the spatio-temporal pattern of COVID-19 outbreak in India using GIS and India's response in managing the pandemic	Bag	2020	2	2	India	India	6	2	7	5	1		5	Yes	Yes	No	4		Other	Average Nearest Neighbor (ANN)	1		NA		NA		Software information is not included	Software not mentioned	2		Yes	5		NA		NA		No	software information not included
13	10483	WT&MB	Spatial and spatiotemporal clustering of the covid-19 pandemic in ecuador	Ballesteros	2021	2	2	Ecuador	Ecuador	5	2	5	0.75	1		5	Yes	Yes	No	3		NA		NA		NA		NA		4		2		No
14	9253	WT&MB	The main factors influencing COVID-19 spread and deaths in Mexico: A comparison between phases I and II.	Benita	2021	1	2	Mexico	Mexico	4	2	6	9	1	AND deaths	5	Yes	Yes	No	3		NA		NA		NA		NA		4		2		No
15	10497	WT&MB	Spatiotemporal ecological study of COVID-19 mortality in the city of São Paulo, Brazil: Shifting of the high mortality risk from areas with the best to those with the worst socio-economic conditions	Bermudi	2021	2	2	Sao Paulo city	Brazil	5	2	7	3	6		5	Yes	Yes	Yes	8	Poisson probablilty distributions using a latent Gaussian Bayesian model	NA		NA		NA		NA		Software information is not included	software not mentioned	Other	Map showing relative risk (RR)	No
16	10481	WT&MB	Spatio-temporal analysis of COVID-19 in India – a geostatistical approach	Bhunia	2021	2	2	India	India	6	2	5	2	1	AND deaths	5	Yes	Yes	No	1		4		NA		NA		NA		1		2	Risk map - low, medium, high	No
17	11334	WT&MB	Spatial Inequities in COVID-19 Testing, Positivity, Confirmed Cases, and Mortality in 3 US Cities An Ecological Study	Bilal	2021	1	2	New York, Philadelphia, Chicago	United States	4	1	2	6	1	testing, positivity, confirmed cases, and mortality	5	Yes	Yes	No	1		2		NA		NA		NA		8	R package spdep & R-INLA	2		No
18	10634	WT&MB	Estimating weekly excess mortality at subnational level in Italy during the COVID-19 pandemic	Blangiardo	2020	2	2	Italy	Italy	1	2	6	4	6		5	Yes	Yes	Yes	8	Poisson Bayesian hierarchical model with a Besag-York-Mollié (BYM	NA		NA		NA		NA		8	R package R-INLA	1		No
19	12169	WT&MB	A comparison of multiple neighborhood matrix specifications for spatio-temporal model fitting: a case study on COVID-19 data	Briz-Redon	2021	2	2	Valencia	Spain	1	2	7	6.5	1		5	Yes	Yes	Yes	8	Poisson Bayesian hierarchical model with a Besag-York-Mollié (BYM) - spatial spatiotemporal effects	NA		NA		NA		NA		8	R	1		No
20	10358	WT&MB	Spatial pattern of COVID-19 deaths and infections in small areas of Brazil	Lima	2021	1	2	Brazil	Brazil	5	2	5	6	1		5	Yes	Yes	Yes	8	Poisson Bayesian formulation of a spatial autoregressive model (SAM), CAR	NA		NA		NA		NA		8	R-INLA package	1	Map showing Relative risk (RR)	No
21	1817	WT&MB	Fine-scale space-time cluster detection of covid-19 in mainland china using retrospective analysis	Xu	2021	2	1	China	China	6	1	10	6.5	1		5	Yes	Yes	No	3	Space-time scan statistics	NA		NA		NA		NA		4		2		No
22	10586	WT&MB	COVID-19 case-fatality rate and demographic and socioeconomic influencers: Worldwide spatial regression analysis based on country-level data	Cao	2020	1	2	209 countries around the world	World		3	16	6.5	3		5	No	Yes	No	1	Just says "Moran's I", but analyze global data	NA		NA		NA		NA		8	R & Python	1	map showing residuals	Yes	Other	The Matérn correlation model (not clustering)	NA		NA		No	5
23	11159	WT&MB	Spatial dynamics of the COVID-19 pandemic in Brazil	Castro	2021	1	2	Brazil	Brazil	5	2	4	5	1	Incidence and mortality rates	5	Yes	Yes	Yes	1		2		Other	Local empirical bayesian method	NA		NA		3	Stata, Geoda,TerraView4.2.2	1	crude map rates, bayesian rate of new cases, gross rate, bayesian mortality rate	Yes	5		NA		NA		No	4
24	10960	WT&MB	Social inequities in the distribution of COVID-19: An intra-categorical analysis of people with disabilities in the US	Chakraborty	2021	1	2	Continental US (all states exclusing Hawaii & Alaska)	United States	4	2	4	8	1		5	Yes	Yes	No	3		NA		NA		NA		NA		4		2		No
25	1869	WT&MB	Spatio-temporal distribution characteristics and influencing factors of COVID-19 in China	Chen	2021	2	2	China	China	6	2	5	1.75	3		5	Yes	Yes	No	4		1		2		NA		NA		Software information is not included	Not mentioned	2		No
26	10429	WT&MB	Lagged meteorological impacts on COVID-19 incidence among high-risk counties in the United States—a spatiotemporal analysis	Chien	2021	2	2	United States	United States	4	2	4	7	1		5	Yes	Yes	No	Other	Poisson based nonlinear lag model	NA		NA		NA		NA		8	R Studio	5	relative risk map	Yes	Other	Poisson based nonlinear lag model nonlinear lag model	NA		NA		No	5
27	2005	WT&MB	Spatial analysis of COVID-19 clusters and contextual factors in New York City	Cordes	2020	1	2	New York City	United States	4	1	2	4	4		5	Yes	Yes	No	1		3		NA		NA		NA		3	AND Satscan	1		No
28	10462	WT&MB	Spatiotemporal dynamics and risk estimates of covid-19 epidemic in minas gerais state: Analysis of an expanding process	Coura-Vital	2021	2	2	Minas Gerais State	Brazil	5	2	6	3.5	1		5	Yes	Yes	No	1		2		3		NA		NA		4		2	AND rate	No
29	10701	WT&MB	Modeling the effect of area deprivation on COVID-19 incidences: a study of Chennai megacity, India	Das	2020	1	2	Chennai	India	6	1	15	0.25	3		5	Yes	Yes	No	4		NA		NA		NA		NA		1		2	AND rate	No
30	9379	WT&MB	Living environment matters: Unravelling the spatial clustering of COVID-19 hotspots in Kolkata megacity, India	Das	2021	1	2	Kolkata	India	6	1	15	4	3		5	Yes	Yes	No	4		NA		NA		NA		NA		1		2		No
31	1857	WT&MB	Geographical pattern of COVID-19-related outcomes over the pandemic period in France: A nationwide socio-environmental study	Deguen	2021	1	2	France	France	1	2	7	9	1		3	Yes	Yes	No	3		NA		NA		NA		NA		4		1		No
32	10794	WT&MB	Rapid surveillance of COVID-19 in the United States using a prospective space-time scan statistic: Detecting and evaluating emerging clusters	Desjardins	2020	2	2	United States	United States	4	2	4	1.5	4		5	Yes	Yes	No	3		NA		NA		NA		NA		4		1	Map showing relative risk (RR)	No
33	11063	WT&MB	Airports, highways and COVID-19: An analysis of spatial dynamics in Brazil	deSouza	2021	1	2	Bahia state	Brazil	5	2	6	2.5	1		5	Yes	Yes	No	1		2		4		NA		NA		3	AND QGIS	2		No
34	11413	WT&MB	Black/African American Communities are at highest risk of COVID-19: spatial modeling of New York City ZIP Code-level testing results	DiMaggio	2020	1	2	New York City	United States	4	1	2	3	1	Positive tests	5	Yes	Yes	Yes	8	Bayesian hierarchical poisson model with spatial structured random effect and Besag-York-Mollie	NA		NA		NA		NA		8	R INLA	1	Map showing risk estimates	No
35	12502	WT&MB	Racial Disparities in COVID-19 Testing and Outcomes Retrospective Cohort Study in an Integrated Health System	Escobar	2021	1	2	Northern California	United States	4	1	3	4	4		2	Yes	Yes	No	3		NA		NA		NA		NA		4		2		No
36	2139	WT&MB	Epidemiology of coronavirus disease in Gansu Province, China, 2020	Fan	2020	1	2	Gansu Province	China	6	2	4	0.5	1		5	Yes	Yes	No	2		NA		NA		NA		NA		1		1	Case count	No
37	1948	WT&MB	Spatiotemporal spread pattern of the COVID-19 cases in China	Feng	2020	2	2	China	China	6	2	6	2	1		5	Yes	Yes	No	2		NA		NA		NA		NA		Software information is not included	Not mentioned	2		No
38	11501	WT&MB	Spatial association between he incidence rate of Covid-19 and poverty in the Sao Paulo municipality, Brazil	Ferreira	2020	1	2	Sao Paulo municipality	Brazil	5	2	7	4	1		5	Yes	Yes	Yes	2		Other	Empirical Bayesian Smoothing	NA		NA		NA		3		2		No
39	9460	WT&MB	Spatial clustering and contextual factors associated with hospitalisation and deaths due to COVID-19 in Sweden: a geospatial nationwide ecological study.	Fonseca-Rodriguez	2021	1	2	Sweden	Sweden	1	2	6	8	6	AND hospitalisation rates	5	Yes	Yes	No	1		3		NA		NA		NA		4		2		Yes	Other	generalised additive regression model assuming a quasi-Poisson distribution	NA		NA		No	5
40	10268	WT&MB	Factors associated with the spatial heterogeneity of the first wave of COVID-19 in France: a nationwide geo-epidemiological study	Gaudart	2021	1	2	France	France	1	2	7	2	1	cumulative in-hospital incidence, in-hospital mortality rate, and in-hospital case fatality rate	5	Yes	Yes	No	1		Other	Generalised additive models with a negative binomial regression to consider over-dispersion. A Gaussian kriging smoother (with a power exponential covariance function), based on the geographical coordinates of each department centro	NA		NA		NA		8	R version 4.0.0 and the tidyverse, mgcv, FactoMineR, rgdal, spdep, and dagitty packages.	1		Yes	Other	eneralised additive models with a negative binomial regression to consider over-dispersion. A Gaussian kriging smoother (with a power exponential covariance function), based on the geographical coordinates of each department centro	NA		NA		No
41	10844	WT&MB	The spatio-temporal epidemic dynamics of COVID-19 outbreak in Africa	Gayawan	2020	2	2	Africa	47 African countries	3	2	16	2	1		5	Yes	Yes	Yes	8	geo-additive hurdle Poisson model structured spatial and spatio-temporal effects	NA		NA		NA		NA		Software information is not included		5	expected rate of COVID	No
42	10536	WT&MB	A Spatio-temporal analysis of COVID-19 outbreak in Italy	Ghosh	2020	2	2	Italy	Italy	1	2	5	4	1		5	Yes	Yes	No	2		4		NA		NA		NA		3		2		No
43	10910	WT&MB	Risk clusters of COVID-19 transmission in northeastern Brazil: prospective space-time modelling	Gomes	2020	2	2	Northeastern Brazil	Brazil	5	2	6	2.25	1		5	Yes	Yes	No	1		2		3	Prospective space-scan statistic	NA		NA		4		2		No
44	1812	WT&MB	Racial segregation, testing site access, and covid-19 incidence rate in Massachusetts, USA	Hu	2020	1	2	Massachusetts	United States	4	2	6	5	1		5	Yes	Yes	No	1	Does not specify local or global	NA		NA		NA		NA		Software information is not included	Not specified	1		Yes	1	both SEM & SLM used	NA		NA		No	other
45	12278	WT&MB	COVID-19 outbreak and Urban dynamics: regional variations in India	Gupta	2021	1	2	India	India	6	2	7	5	1		5	Yes	Yes	No	2		NA		NA		NA		NA		Software information is not included	Not specified	2	AND 1	No
46	10439	WT&MB	Reductions of migrant population reduces the number of COVID-19 epidemic: a case study in China	Han	2021	1	2	China	China	6	2	5	1	1		5	Yes	Yes	No	1		4		NA		NA		NA		1		2	AND 4	No
47	1831	WT&MB	Spatial distribution characteristics of the COVID-19 pandemic in Beijing and its relationship with environmental factors	Han	2021	1	2	Beijing (Fengtai, Xicheng, Dongcheng, Chaoyang, Haidian, Shijingshan, Changping, Shunyi, Tongzhou, Daxing, Fangshan, and Mentougou districts)	China	6	2	7	1	1		5	Yes	Yes	No	2		NA		NA		NA		NA		3		2		Yes	5		NA		NA		No	other
48	9435	WT&MB	GIS-Based Analysis Framework to Identify the Determinants of COVID-19 Incidence and Fatality in Africa	Hassaan	2021	1	2	Africa	All African countries	3	2	16	8	1	(incidence and fatality rates) AND CFR (number of number of deaths due to COVID-19/number of COVID-19 affected patient)	5	Yes	Yes	No	1		NA		NA		NA		NA		1		1		Yes	5		NA		NA		No	other
49	9931	WT&MB	Daily surveillance of COVID-19 using the prospective space-time scan statistic in the United States.	Hohl	2020	2	2	United States	United States	4	2	4	5	1		5	Yes	Yes	No	3	covid19scan	NA		NA		NA		NA		4		2		No
50	10363	WT&MB	Urban-rural differences in COVID-19 exposures and outcomes in the South: A preliminary analysis of South Carolina	Huang	2021	2	2	South Carolina	United States	4	2	4	6	4	case & mortality rates	5	Yes	Yes	No	3		NA		NA		NA		NA		4		2	AND 1	No
51	10112	WT&MB	Spatiotemporal evolution patterns of the covid-19 pandemic using space-time aggregation and spatial statistics: A global perspective	Huang	2021	2	2	World	All countries		3	16	12	1		5	Yes	Yes	No	1		4		NA		NA		NA		1		2	Hotspot/coldspot	No
52	1958	WT&MB	Geospatial dynamics of COVID-19 clusters and hotspots in Bangladesh	Islam	2021	2	2	Bangladesh	Bangladesh	6	2	7	4.5	1		5	Yes	Yes	No	2		3		4		NA		NA		1		3	AND 1	Yes	5		NA		NA		No	other
53	9355	WT&MB	Spatiotemporal patterns and trends of community transmission of the pandemic COVID-19 in South Asia: Bangladesh as a case study	Islam	2021	2	2	South Asia	South Asian countries	6	2	7	4	Other	1 & 6	5	Yes	Yes	No	4		NA		NA		NA		NA		1		2	Hotspot/coldspot	No
54	1870	WT&MB	Racial/Ethnic Heterogeneity and Rural-Urban Disparity of COVID-19 Case Fatality Ratio in the USA: a Negative Binomial and GIS-Based Analysis	Iyanda	2021	1	2	United States	United States	4	2	4	11.5	6	Case Fatality Ratio (CFR)	5	Yes	Yes	No	1		4		NA		NA		NA		2		2		Yes	5		NA		NA		No	software information not included
55	1576	WT&MB	Spatial disparities of covid-19 cases and fatalities in united states counties	Jackson	2021	2	2	United States	United States	4	2	4	12	1		5	Yes	Yes	No	2	Local bivariate Moran's I	NA		NA		NA		NA		4		2	AND 1	Yes	1	spatial lag regression	5		NA		No	other
56	10263	WT&MB	A hierarchical spatio-temporal model to analyze relative risk variations of COVID-19: a focus on Spain, Italy and Germany	Jalilian	2021	2	2	Spain, Italy & Germany	Spain, Italy & Germany	1	2	13	12	1		5	Yes	Yes	Yes	8	Poisson based Bayesian hierarchical model with temporal, spatial and spatio-temporal random effects	NA		NA		NA		NA		8	R INLA	5	relative risk map	No
57	10456	WT&MB	Bayesian spatiotemporal forecasting and mapping of COVID-19 risk with application to West Java Province, Indonesia	Jaya	2021	2	2	West Java Province	Indonesia	6	2	4	4	4		5	Yes	Yes	Yes	8	Poisson based Bayesian hierarchical model with temporal, spatial and spatio-temporal random effects	Other	spatiotemporal Moran I statistic (MoranST) for spatial autocorrelation	NA		NA		NA		8	R INLA	5	relative risk map	No							Yes
58	10105	WT&MB	Spatiotemporal Associations Between Social Vulnerability, Environmental Measurements, and COVID-19 in the Conterminous United States	Johnson	2021	2	2	Continental US (all states exclusing Hawaii & Alaska)	United States	4	2	4	10	2	AND deaths AND 4	5	Yes	Yes	Yes	8	Poisson based Bayesian hierarchical model with temporal, spatial and spatio-temporal random effects	NA		NA		NA		NA		8	R INLA	5	relative risk map	Yes	3	Poisson based Bayesian hierarchical model with temporal, spatial and spatio-temporal random effects	NA		NA		Yes	5
59	2141	WT&MB	Spatial epidemic dynamics of the COVID-19 outbreak in China	Kang	2020	1	2	China	China	6	2	5	0.5	1	morans I with different neighbours	5	Yes	Yes	No	1		NA		NA		NA		NA		8	R	1	Choropleth map	No
60	10155	WT&MB	Identifying the space-time patterns of COVID-19 risk and their associations with different built environment features in Hong Kong	Kan	2021	2	2	Hong Kong	China	6	1	11	2.5	1		5	Yes	Yes	No	3		NA		NA		NA		NA		4		2		No
61	2084	WT&MB	The Impact of Social Vulnerability on COVID-19 in the U.S.: An Analysis of Spatially Varying Relationships	Karaye	2020	1	2	United States	United States	4	2	4	4	1		5	No	Yes	No															Yes	5		NA		NA		No	other
62	1585	WT&MB	Epidemiological characteristics and initial spatiotemporal visualisation of COVID-19 in a major city in the Middle East	MohammadEbramimi	2021	2	2	Mashhad	Iran	7	2	6	3	1		5	Yes	Yes	No	2		4		5	Kernel Desnity	NA		NA		1		2		No
63	10975	WT&MB	COVID-19 testing, case, and death rates and spatial socio-demographics in New York City: An ecological analysis as of June 2020	Kim	2021	1	2	New York City	United States	4	1	2	6	4		5	Yes	Yes	No	1		NA		NA		NA		NA		5		1		Yes	1		NA		NA		No	software information not included
64	2203	WT&MB	Social Vulnerability and Racial Inequality in COVID-19 Deaths in Chicago	Kim	2020	1	2	Chicago	United States	4	1	3	3	1		5	Yes	Yes	No	2	Not explicitly specified local or global	NA		NA		NA		NA		1		2		No
65	2106	WT&MB	Spatiotemporal pattern of COVID-19 and government response in South Korea (as of May 31, 2020)	Kim	2020	2	2	South Korea	South Korea	6	2	7	4	1		5	Yes	Yes	No	1		3		NA		NA		NA		3	AND SatScan	2	AND 1	No
66	10495	WT&MB	Infection rates from Covid-19 in Great Britain by geographical units: A model-based estimation from mortality data	Kulu	2021	1	2	Great Britain	Great Britain	1	2	7	1	1	based on deaths	5	Yes	Yes	No	1	Not explicitly specified local or global	NA		NA		NA		NA		Software information is not included	Not specified	1		Yes	1	spatial lag regression	NA		NA		No
67	1623	WT&MB	Spatial variation and hotspot detection of COVID-19 cases in Kazakhstan, 2020	Kuznetsov	2021	1	2	Kazakhstan	Kazakhstan	6	2	6	4	1		5	Yes	Yes	No	1		4		Other	Average Nearest Neighbour's Analysis	2		NA		3		2		No
68	10098	WT&MB	Spatio-temporal patterns of the COVID-19 pandemic, and place-based influential factors at the neighborhood scale in Tehran	Lak	2021	2	2	Tehran	Iran	7	2	7	4.5	1		5	Yes	Yes	No	4		NA		NA		NA		NA		1		2		Yes	5		NA		NA		No	software information not included
69	10413	HS&NN	Detection of COVID-19 case clusters in Québec, May–October 2020	Lebel	2021	2	2	Quebec	Canada	4	1	1	6	1		5	Yes	Yes	No	3		NA		NA		NA		NA		4		2		No
70	2185	HS&NN	Spatial statistical analysis of Coronavirus Disease 2019 (Covid-19) in China	Li	2020	1	2	China	China	6	2	5	2	1		5	Yes	Yes	No	1		2		4		NA		NA		1		2		No
71	10130	HS&NN	The spatiotemporal characteristics and climatic factors of covid-19 in Wuhan, China	Lin	2021	2	2	Wuhan	China	6	2	6	1	2		5	Yes	Yes	No	1		4		NA		NA		NA		1		2		Yes	5	OLS and GWR	NA		NA		No	4
72	9339	HS&NN	Association of built environment attributes with the spread of COVID-19 at its initial stage in China	Li	2021	1	2	China	China	6	2	6	0.5	1		5	Yes	Yes	No	2		NA		NA		NA		NA		3		2		Yes	5	Mixed GWR	NA		NA		No	software information not included
73	11782	HS&NN	The spatiotemporal Interaction Effect of COVID-19 Transmission in the United States	Liu	2021	2	2	USA	USA	4	2	4	7	2		5	Yes	Yes	No	1		5	k-means clustering	NA		NA		NA		Software information is not included	Not available	2		No
74	1837	HS&NN	The spatial clustering analysis of COVID-19 and its associated factors in mainland China at the prefecture level	Liu	2021	2	2	China	China	6	2	6	5	1		5	Yes	Yes	No	1		4		NA		NA		NA		1		2		Yes	5		NA		NA		No	4
75	10624	HS&NN	The spatio-temporal characteristics and influencing factors of covid-19 spread in shenzhen, china—an analysis based on 417 cases	Liu	2020	2	2	Shenzen	China	6	1	7	1	1		5	Yes	Yes	No	5	Kernel Desnity	NA		NA		NA		NA		1		2		No
76	10048	HS&NN	Spatiotemporal analysis of COVID-19 outbreaks in Wuhan China	Liu	2021	2	2	Wuhan	China	6	1	1	2	1		5	Yes	Yes	No	2		NA		NA		NA		NA		3	Also ArcGIS	2		Yes	1		NA		NA		No	2
77	2095	HS&NN	Associating COVID-19 severity with urban factors: A case study of Wuhan	Li	2020	1	2	Wuhan	China	6	2	6	0.75	1		5	Yes	Yes	No	5	Kernel Density	NA		NA		NA		NA		1		1	Kernel density	Yes	5		NA		NA		No	software information not included
78	1553	HS&NN	Spatio-temporal distribution characteristics of COVID-19 in China: a city-level modeling study	Ma	2021	2	2	China	China	6	2	6	9	1		5	Yes	Yes	No	1		3		4		NA		NA		1		2		No
79	2194	HS&NN	COVID-19 and Inequity: a Comparative Spatial Analysis of New York City and Chicago Hot Spots	Maroko	2020	1	2	New York City and Chicago	USA	4	1	2	3	1		5	Yes	Yes	No	1		4		NA		NA		NA		1		1	hotspot of rates	No							No
80	10471	HS&NN	Detecting space–time clusters of COVID-19 in Brazil: mortality, inequality, socioeconomic vulnerability, and the relative risk of the disease in Brazilian municipalities	Martines	2021	2	2	Brazil	Brazil	5	1	6	5	1		5	Yes	Yes	No	3		NA		NA		NA		NA		4		2		Yes	1	spatial lag model	NA		NA		No	2
81	9927	HS&NN	Space-Time Patterns, Change, and Propagation of COVID-19 Risk Relative to the Intervention Scenarios in Bangladesh.	Masrur	2020	2	2	Dhaka	Bangladesh	6	1	9	3	1		5	Yes	Yes	No	3		NA		NA		NA		NA		4		2		No
82	2127	HS&NN	An analysis of spatiotemporal pattern for COIVD-19 in China based on space-time cube	Mo	2020	2	2	China	China	6	2	6	1	1		5	Yes	Yes	No	5	kernel density	4	space-time cube	NA		NA		NA		1		2		No
83	11029	HS&NN	Spatial statistical analysis of pre-existing mortalities of 20 diseases with COVID-19 mortalities in the continental United States	Mollalo	2021	1	2	USA	USA	4	2	4	10	1		5	Yes	Yes	No	2		1		NA		NA		NA		1		2		No
84	10178	HS&NN	COVID-19 Transmission Dynamics: A Space-and-Time Approach	Moniz	2021	2	2	Portugal	Portugal	1	2	6	6.5	2	weekly number of new confirmed COVID-19 cases divided by the population	5	Yes	Yes	No	3		NA		NA		NA		NA		4		2		No
85	2156	HS&NN	Real-Time Spatiotemporal Analysis of Microepidemics of Influenza and COVID-19 Based on Hospital Network Data: Colocalization of Neighborhood-Level Hotspots	Mylona	2020	2	2	Rhode Island	USA	4	1	3	2	1		5	Yes	Yes	No	4		NA		NA		NA		NA		2		2		No
86	10449	HS&NN	Spatio-temporal analysis of COVID-19 incidence rate using GIS: a case study—Tehran metropolitan, Iran	Nasiri	2021	2	1	Tehran	Iran	7	1	10	2	2		5	Yes	Yes	No	4		6	IDW	NA		NA		NA		1		2		No
87	1868	HS&NN	Spatial temporal distribution of COVID-19 risk during the early phase of the pandemic in Malawi	Ngwira	2021	2	2	Malawi	Malawi	3	2	7	6	1		5	Yes	Yes	Yes	8	Spacetime inseperable model usingR INLA	NA		NA		NA		NA		8	R INLA	5	Relative Risk	Yes	3	Knorr Held space-time seperable model	NA		NA		Yes	5
88	10153	HS&NN	Epidemic analysis of COVID-19 in Italy based on spatiotemporal geographic information and Google Trends	Niu	2021	2	2	Italy	Italy	1	2	5	1.5	2		5	Yes	Yes	No	2		5	Kernel Density	3		NA		NA		5	Geoda and Satscan	2		No
89	10614	HS&NN	How Urban factors affect the spatiotemporal distribution of infectious diseases in addition to intercity population movement in China	Niu	2020	2	2	China	China	6	2	4	0.5	1		5	Yes	Yes	No	2	Bivariate LISA	NA		NA		NA		NA		3		2		No
90	11906	HS&NN	Modeling the spread of COVID-19 in New York City	Olmo	2020	1	2	New York City	USA	4	1	2	2	1		5	Yes	Yes	Yes	8	Generalized linear model (GLM) given by a Poisson regression	NA		NA		NA		NA		8	R BAS package	2	observerd and expected cases	Yes	3	generalized linear model (GLM) given by a Poisson regression Bayesian model averaging framework, - Poisson Model	NA		NA		Yes
91	1914	HS&NN	COVID-19 community incidence and associated neighborhood-level characteristics in Houston, Texas, USA	Oluyomi	2021	1	2	Houston, Texas	USA	4	1	3	1.5	1		5	Yes	Yes	No	6	K-Bessel Model	NA		NA		NA		NA		2		7	Interpolated map	Yes	5	GWPR	other	Poisson regression analyses	NA		No	4
92	1716	HS&NN	Size and duration of COVID-19 clusters go along with a high SARS-CoV-2 viral load: A spatio-temporal investigation in Vaud state, Switzerland	Ladoy	2021	1	2	state of Vaud	Switzerland	1	1	2	3.5	1		5	Yes	Yes	No	3		Other	MST-DBSCAN	NA		NA		NA		4		2	MST-DBSCAN	No
93	1514	HS&NN	Covid-19 deaths in the united states: Shifts in hot spots over the three phases of the pandemic and the spatiotemporally varying impact of pandemic vulnerability	Park	2021	2	2	USA	USA	4	2	4	15	6	COVID-19 death rates (deaths per 100,000 people)	5	Yes	Yes	No	4	used space-time cube	NA		NA		NA		NA		2	R INLA	2		Yes	5	GTWR (Geographically and temporally weighted regression (GTWR)	NA		NA		No	5
94	10121	HS&NN	Spatial prediction and mapping of the COVID-19 hotspot in India using geostatistical technique	Parvin	2021	2	2	India	India	6	2	7	3.5	1		5	Yes	Yes	No	1		2		4		NA		NA		Software information is not included	Software information is not included	2		No
95	10081	HS&NN	Dynamics of Covid-19 mortality and social determinants of health: a spatiotemporal analysis of exceedance probabilities	Paul	2021	2	2	USA	USA	4	2	4	7	5		5	Yes	Yes	Yes	8	Bayesian semi-parametric spatiotemporal Negative Binomial models	NA		NA		NA		NA		8	R INLA	6	IRR (incidence Rate Ratio)	Yes	3	Bayesian semi-parametric spatiotemporal Negative Binomial models	NA		NA		Yes	5
96	10677	HS&NN	Progression of COVID-19 From Urban to Rural Areas in the United States: A Spatiotemporal Analysis of Prevalence Rates	Paul	2020	2	2	USA	USA	4	2	4	0.75	3	prevalence rate of COVID-19 was measured as the number of active cases per 100,000 population	5	Yes	Yes	Yes	8	Bayesian Spatiotemporal Model (BSTM)	4		NA		NA		NA		1	R/R Studio	2		Yes	3	Bayesian Spatiotemporal Model (BSTM)	NA		NA		Yes	5
97	1564	HS&NN	Racial/ethnic minority and neighborhood disadvantage leads to disproportionate mortality burden and years of potential life lost due to COVID-19 in Chicago, Illinois	Pierce	2021	1	2	Chicago, Illinois	USA	4	1	11	2.5	6	COVID-19 deaths per 100,000	5	Yes	Yes	No	4		NA		NA		NA		NA		1		2		No
98	9958	HS&NN	Epidemiological characteristics and spatial-temporal analysis of COVID-19 in Shandong Province, China.	Qi	2020	2	2	Shandong Province	China	6	2	6	1.25	4	Attack rate per 100 000 population	5	Yes	Yes	No	3		NA		NA		NA		NA		4		2		No
99	10103	HS&NN	Geospatial modelling on the spread and dynamics of 154 day outbreak of the novel coronavirus (COVID-19) pandemic in Bangladesh towards vulnerability zoning and management approaches	Rahman	2021	2	2	Bangladesh	Bangladesh	6	2	7	6	1		5	Yes	Yes	No	4		NA		NA		NA		NA		1		2		No
100	10591	HS&NN	Spatial analysis of COVID-19 spread in Iran: Insights into geographical and structural transmission determinants at a province level	Ramírez-Aldana	2020	1	2	Iran	Iran	7	2	5	1	1		5	Yes	Yes	Yes	2		Other	emprican Bayesian	NA		NA		NA		3		2		Yes	1		NA		NA		No	2
101	2131	HS&NN	COVID-19 emergence and social and health determinants in Colorado: A rapid spatial analysis	Ramirez	2020	1	2	Colorado	USA	4	2	4	1	1		5	Yes	Yes	No	6	IDW	NA		NA		NA		NA		2		5	Interpolated map	No
102	10403	HS&NN	A spatio-temporal statistical model to analyze COVID-19 spread in the USA	Rawat	2021	2	2	USA	USA	4	2	14	9	1		5	Yes	Yes	Yes	8	The proposed model uses a separable Gaussian spatio-temporal process, i	NA		NA		NA		NA		8	R INLA	2	prevalence map	No
103	1830	HS&NN	Spatial analysis of COVID-19 incidence and the sociodemographic context in Brazil	Raymundo	2021	1	2	Brazil	Brazil	5	2	6	7	1		5	Yes	Yes	Yes	1		2		Other	Empirical Bayesian Smoothing	NA		NA		Software information is not included		2	Smooted maps	Yes	5	MGWR	NA		NA		No	4
104	1560	HS&NN	Spatial distribution of COVID-19 cases, epidemic spread rate, spatial pattern, and its correlation with meteorological factors during the first to the second waves	Rendana	2021	1	2	South Sumatra province	Indonesia	6	2	7	2	1		5	Yes	Yes	No	1		NA		NA		NA		NA		Software information is not included		1	epidemic spread rate map	No
105	2176	HS&NN	Spatial analysis of the COVID-19 distribution pattern in Sao Paulo State, Brazil	Rex	2020	1	2	Sao Paulo	Brazil	5	2	6	3	1		5	Yes	Yes	No	5	Kernel Density Estimation (KDE)	NA		NA		NA		NA		5		8	density map	No
106	10055	HS&NN	Real time surveillance of COVID-19 space and time clusters during the summer 2020 in Spain	Rosillo	2021	2	2	Spain	Spain	1	2	6	2	1		5	Yes	Yes	No	3		NA		NA		NA		NA		4		2		No
107	9415	HS&NN	Examining the association between socio-demographic composition and COVID-19 fatalities in the European region using spatial regression approach	Sannigrahi	2020	1	2	West European Region	West Europe	1	2	16	4	1		5	Yes	Yes	No	4		1		2		NA		NA		2	Geoda and R	2		Yes	1		5		NA		No	2
108	11059	HS&NN	Spatial modeling of COVID-19 transmission in Bangladesh	Sarkar	2021	1	2	Bangladesh	Bangladesh	6	2	7	4	1		5	Yes	Yes	No	2		NA		NA		NA		NA		3		2		Yes	1		NA		NA		No	2
109	2182	HS&NN	A multimethod approach for county-scale geospatial analysis of emerging infectious diseases: a cross-sectional case study of COVID-19 incidence in Germany	Scarpone	2020	1	2	Germany	Germany	1	2	4	5	1		5	Yes	Yes	No	2		NA		NA		NA		NA		1		2		No
110	10543	HS&NN	Spatiotemporal analysis and hotspots detection of COVID-19 using geographic information system (March and April, 2020)	Shariati	2020	2	2	World	World		3	16	2	2		5	Yes	Yes	No	4		1		2		NA		NA		1		2		No
111	10062	HS&NN	Spatio-temporal evolution and influencing mechanism of the COVID-19 epidemic in Shandong province, China	Shi	2021	1	2	Shandong	China	6	2	7	2	2		5	Yes	Yes	No	2		NA		NA		NA		NA		1		2		No
112	11452	HS&NN	COVID-19 in children in the state of Pernambuco: Spatial analysis of confirmed severe cases and the Human Development Index	Silva	2021	1	2	Pernambuco	Brazil	5	2	6	6	1		1	Yes	Yes	Yes	Other	local empirical Bayes Smoothing	1		2		NA		NA		5	Geoda	2	Also smooth map	No
113	1872	HS&NN	Mapping community-level determinants of COVID-19 transmission in nursing homes: A multi-scale approach	Sugg	2021	1	2	USA	USA	4	2	4	6	1		5	Yes	Yes	No	4		NA		NA		NA		NA		2		5	density map	No
114	1764	HS&NN	Spatial inequalities of COVID-19 mortality rate in relation to socioeconomic and environmental factors across England	Sun	2021	1	2	England	England	1	2	7	3	6		5	Yes	Yes	No	1		2		NA		NA		NA		3		2		Yes	2	Spatial autoregressive model (MESS-SAR) matrix exponential spatial specification (MESS)	other	Eigenvector spatial filtering model (RES-ESF	NA		No	5
115	10161	HS&NN	Estimating the COVID-19 spread through real-time population mobility patterns: Surveillance in low- And middle-income countries	Tyrovolas	2021	2	2	Latin American, Caribbean, and African countries	Latin American, Caribbean, and African countries		2	16	4	1		5	Yes	Yes	No	3		NA		NA		NA		NA		8	r package scan statistics	2		No
116	1738	HS&NN	Spatial cluster analysis of COVID-19 in Malaysia (Mar-Sep, 2020)	Ullah	2021	1	2	Malaysia	Malaysia	6	2	14	7	1		5	Yes	Yes	No	3		NA		NA		NA		NA		4		2		No
117	10402	HS&NN	Covid-19 in Toronto: A spatial exploratory analysis	vaz	2021	1	2	Toronto	Canada	4	1	3	2	1		5	Yes	Yes	No	1		2		NA		NA		NA		3		2		Yes	1		NA		NA		No	software information not included
118	10065	HS&NN	Spatiotemporal heterogeneity and its determinants of COVID-19 transmission in typical labor export provinces of China	Wang	2021	2	2	China	China	6	2	6	1	1		5	Yes	Yes	Yes	8	Poisson Bayesian spatiotemporal hierarchy model with spatial and temporal terms	NA		NA		NA		NA		9	WINBUGS	6	relative risk map	Yes	6	geodetector q statistic	NA		NA		No
119	10266	HS&NN	Spatiotemporal characteristics and factor analysis of SARS-CoV-2 infections among healthcare workers in Wuhan, China	Wang	2021	2	2	Wuhan	China	6	2	6	2	1		5	Yes	Yes	No	1		2		NA		NA		NA		Software information is not included		2	2	Yes	6	geographical detector	NA		NA		No
120	1681	HS&NN	Temporal and spatial analysis of COVID-19 transmission in China and its influencing factors	Wang	2021	1	2	China	China	6	2	6	10	1		5	Yes	Yes	No	1		2		3		4		NA		1	satscan	2		No
121	10346	HS&NN	Spatiotemporal Characteristics of the COVID-19 Epidemic in the United States	Wang	2021	2	2	USA	USA	4	2	4	4	1		5	Yes	Yes	No	3		NA		NA		NA		NA		4		2		No
122	11132	HS&NN	An ecological study of socioeconomic predictors in detection of COVID-19 cases across neighborhoods in New York City	Whittle	2020	1	2	New York City	USA	4	1	2	4	1		5	Yes	Yes	Yes	8	Bayesian Besag-York-Mollié (BYM) mixed models Poisson BYM2 model The BYM model includes both spatial and nonspatial random effects	NA		NA		NA		NA		8	R INLA	5	relative risk map	Yes	3	Bayesian Besag-York-Mollié (BYM) mixed models Poisson BYM2 model The BYM model includes both spatial and nonspatial random effects	NA		NA		Yes	5
123	1804	HS&NN	Exploration of spatial-temporal varying impacts on COVID-19 cumulative case in Texas using geographically weighted regression (GWR)	Wu	2021	2	2	Texas	USA	4	2	4	12	1		5	Yes	Yes	No	2		1		NA		NA		NA		Software information is not included		2		Yes	5		NA		NA		No	4
124	10574	HS&NN	Spatial and temporal differentiation of COVID-19 epidemic spread in mainland China and its influencing factors	Xie	2020	2	2	China	China	6	2	5	1	1		5	Yes	Yes	No	1		2		NA		NA		NA		3		2		Yes	6	geodetector	NA		NA		No
125	2147	HS&NN	Spatial statistics and influencing factors of the COVID-19 epidemic at both prefecture and county levels in Hubei Province, China	Xiong	2020	1	2	Hubei Province	China	6	2	4	1	1		5	Yes	Yes	No	1		2		4		NA		NA		1		2		No
126	9536	HS&NN	A comparison of prospective space-time scan statistics and spatiotemporal event sequence based clustering for COVID-19 surveillance.	Xu	2021	2	2	USA	USA	4	2	4	2	1		5	Yes	Yes	No	3		Other	Event sequence similarity-based cluster analysis	NA		NA		NA		4	also R	2		No
127	10865	HS&NN	Spatiotemporal distribution and trend of COVID-19 in the Yangtze river Delta region of the People’s Republic of China	Ye	2020	2	2	Yangtze River Delta Region	China	6	2	7	2	1		5	Yes	Yes	No	1		2		NA		NA		NA		Software information is not included		2		No								software information not included
128	11092	HS&NN	COVID-19 Infection and Mortality: Association with PM2.5 Concentration and Population Density-An Exploratory Study	Yu	2021	1	2	global	World		3	16	3	1	death	5	Yes	Yes	No	2	bivariate lisa	NA		NA		NA		NA		3		2		Yes	5		NA		NA		No	software information not included
129	11570	HS&NN	American Inequality Meets COVID-19: Uneven Spread of the Disease across Communities	Zhai	2021	1	2	USA	USA	4	2	4	3	1		5	Yes	Yes	No	1		NA		NA		NA		NA		Software information is not included		2		Yes	5	GWPR	NA		NA		No
130	1683	HS&NN	Space-time cluster's detection and geographical weighted regression analysis of covid-19 mortality on texas counties	Zhang	2021	2	2	Texas	USA	4	2	4	12	1		5	Yes	Yes	No	3		NA		NA		NA		NA		4		2		Yes	5		NA		NA		No	4
131	11058	HS&NN	"Distance-Driven" Versus "Densitv-Driven": Understanding the Role of "Source-case" Distance and Gathering Places in the Localized Spatial Clustering of COVID-19-A Case study of the Xinfadi Market, Beijing (China)	Zhang	2021	1	2	Xinfadi Market, Beigjing	China	6	1	12	0.75	1		5	Yes	Yes	No	1		2		5	Ripley's K function	NA		NA		3		2	also density	Yes	5	Geographically Weighted Poisson Regression With Spatial Lag	other	Spatial lag zero-inflated negative binomial regression model	NA		No	5	4
132	9877	HS&NN	Comparison of spatiotemporal characteristics of the COVID-19 and SARS outbreaks in mainland China.	Zhang	2020	2	2	China	China	6	2	5	6	1		5	Yes	Yes	No	1		2		NA		NA		NA		3		2		No
133	10208	WT&MB	Modeling the Spatiotemporal Association Between COVID-19 Transmission and Population Mobility Using Geographically and Temporally Weighted Regression	Chen	2021	2	2	Hubei	China	6	2	7	1.25	1		5	No	No	No											Software information is not included				Yes	5	GTWR: Geographically and Temporally Weighted Regression	NA		NA		No	software information not included
134	10427	WT&MB	Spatial-temporal generalized additive model for modeling COVID-19 mortality risk in Toronto, Canada	Feng	2021	2	2	Toronto	Canada	4	1	3	9	6		5	Yes	Yes	No	Other	Spatial-temporal generalized additive model	NA		NA		NA		NA		8	R	7	Interpolated map	No
135	1792	WT&MB	Relationship between COVID-19 infection rates and air pollution, geo-meteorological, and social parameters	Hassan	2021	1	2	Dhaka	Bangladesh	6	1	9	4	1		5	No	No	No	NA		NA		NA		NA		NA		1				Yes	5		NA		NA		No	other
136	9286	WT&MB	Spatial Characteristics of Coronavirus Disease 2019 and Their Possible Relationship With Environmental and Meteorological Factors in Hubei Province, China	Huang	2021	1	2	Hubei	China	6	2	6	2.5	1		5	Yes	Yes	No	2		NA		NA		NA		NA		Software information is not included	Not specified	2	AND 1	Yes	5		NA		NA		No	software information not included
137	9340	HS&NN	Exploring spatiotemporal effects of the driving factors on covid-19 incidences in the contiguous United States	Maiti	2021	2	2	USA	USA	4	2	4	6	1	5	5	No	No																Yes	1		5		NA		No	4	2
138	11249	HS&NN	A spatial analysis of the COVID-19 period prevalence in US counties through June 28, 2020: where geography matters?	Sun	2020	1	2	USA	USA	4	2	4	6	3	the number of cumulative confirmed cases per 100,000 population	5	No	No	No															Yes	1		NA		NA		No	2
139	11558	WT&MB	Predictors of Death Rate during the COVID-19 Pandemic	Feinhandler	2020	1	2	United States	United States	4	2	4	8	6		5	No													8	R Software			Yes	1	spatial lag/spatial error	NA		NA		No	5
140	9259	HS&NN	The impacts of the built environment on the incidence rate of COVID-19: A case study of King County, Washington	Liu	2021	1	2	King County, Washington	USA	4	1	2	7	1		5	No																	Yes	5		NA		NA		No	4
141	9378	HS&NN	Sociodemographic determinants of COVID-19 incidence rates in Oman: Geospatial modelling using multiscale geographically weighted regression (MGWR).	Mansour	2021	1	2	Oman	Oman	6	2	5	4	1		5	No																	Yes	1		5		NA		No
142	1783	HS&NN	Geographically varying relationships of COVID-19 mortality with different factors in India	Middya	2021	1	2	India	India	6	2	7	1	1		5	No																	Yes	5		NA		NA		No	4
143	2113	HS&NN	Assessing differential impacts of COVID-19 on black communities	Millett	2020	1	2	USA	USA	4	2	4	1	1		5	No																	Yes	3	A zero-inflated negative binomial model with a logarithmic link function using INLA	NA		NA		Yes	5
144	2017	HS&NN	GIS-based spatial modeling of COVID-19 incidence rate in the continental United States	Mollalo	2020	1	2	USA	USA	4	2	4	2.5	1		5	No																	Yes	1	SEM/SLM	5	GWR/MGWR	NA		No	2	4
145	9333	HS&NN	Identification of risk factors contributing to COVID-19 incidence rates in Bangladesh: A GIS-based spatial modeling approach.	Rahman	2021	1	2	Bangladesh	Bangladesh	6	2	7	5	1		5	No																	Yes	1		NA		NA		No	2
146	10432	HS&NN	Coronavirus disease vulnerability map using a geographic information system (GIS) from 16 April to 16 May 2020	Razavi-Termeh	2021	1	2	Iran	Iran	6	2	5	1	1		5	No																	Yes	5	MGWR	NA		NA		No	software information not included
147	1551	HS&NN	Geographic Associations Between Social Factors and SARS-CoV-2 Testing Early in the COVID-19 Pandemic, February-June 2020, Massachusetts	Troppy	2021	1	2	Massachusetts	USA	4	2	6	4	1		5	No																	Yes	5	generalized linear models (GLMs) with Poisson distribution	NA		NA		No	5
148	11122	HS&NN	GIS-based spatial modelling of COVID-19 death incidence in Sao Paulo, Brazil	Urban	2021	1	2	Sao Paulo	Brazil	5	2	7	3	5		5	No																	Yes	1		5		NA		No	4	4
149	1640	HS&NN	Neighborhood conditions and the initial outbreak of COVID-19: the case of Louisiana	vanHolm	2021	1	2	Lousiana	USA	4	1	11	3	4		5	No																	Yes	1		NA		NA		No	software information not included
150	1848	HS&NN	Natural and human environment interactively drive spread pattern of COVID-19: A city-level modeling study in China	Wu	2021	2	2	China	China	6	2	6	2	1		5	No		No															Yes	6	geodetector	NA	5	NA		No
151	11050	HS&NN	Examining spatial inequality in COVID-19 positivity rates across New York City ZIP codes	Yang	2021	1	2	New York City	USA	4	1	2	4	1		5	No																	Yes	3	The Bayesian negative binomial regression	NA		NA		Yes	5
152	1944	HS&NN	Structural Inequalities Established the Architecture for COVID-19 Pandemic Among Native Americans in Arizona: a Geographically Weighted Regression Perspective	YellowHorse	2021	1	2	Arizona	USA	4	1	2	4	1		5	No																	Yes	5	GWPR	NA		NA		No	software information not included
153	11273	HS&NN	Distribution of COVID-19 Morbidity Rate in Association with Social and Economic Factors in Wuhan, China: Implications for Urban Development	You	2020	1	2	Wuhan	Chinas	6	2	7	1	6		5	No																	Yes	1		NA		NA		No	2
154	1751	HS&NN	The effect of sociodemographic factors on COVID-19 incidence of 342 cities in China: a geographically weighted regression model analysis	Zhang	2021	1	2	China	China	6	2	6	2	1		5	No																	Yes	5	GWPR - poisson	NA		NA		No	4
