# Supplementary material for: Methods Used in the Spatial and Spatiotemporal Analysis of COVID-19 Epidemiology: A Systematic Review
Source: Int J Environ Res Public Health. 2022 Jul 6;19(14):8267. doi: 10.3390/ijerph19148267 (PMC9324591; doi:10.3390/ijerph19148267)
Supplement: Supplementary file 1 [file ijerph-19-08267-s001.zip › Supplementary Data 2_Regression Data.xlsx]

## Sheet: assign
HS and NN	#10413 – Lebel 2021	End
WT & MLB	Beginning	#10098 – Lak 2021

## Sheet: Sheet1
Study Details				Important Risk Factors				Regression Estimates				Method Used 1. Spatial regression(SEM/SLM Models) 2. GLM with spatial effects 3. Bayesian conditional autogressive models 4. Bayesian Joint Modeling 5. Geographically weighted regression or Other		Yes/No
Serial No.	Reviewer Initials	Title	Author Name (Last name)	Indicator	Risk Factor	Description of risk factor	Positive or negative/invere relationship	Estimate	95% Confidence Interval (lower bound)	95% Confidence Interval (upper bound)	p-value	Spatial Regression Method	If other, Name the method	Bayesian Method?
1	WT&MB	Demographic and socioeconomic determinants of COVID-19 across Oman - A geospatial modelling approach	AlKindi	Demographic	Population size	Total population	Positive				0.005	4		No
3	WT&MB	Demographic and socioeconomic determinants of COVID-19 across Oman - A geospatial modelling approach	AlKindi	Demographic	Immigrants	Total non-Omani	Positive				0.005	4		No
4	WT&MB	Demographic and socioeconomic determinants of COVID-19 across Oman - A geospatial modelling approach	AlKindi	Demographic	Population density	Population density	Positive				0.005	4		No
5	WT&MB	Demographic and socioeconomic determinants of COVID-19 across Oman - A geospatial modelling approach	AlKindi	Socioeconomic	Spatial interaction index	Spatial interaction index 2	Positive				0.005	4		No
6	WT&MB	Demographic and socioeconomic determinants of COVID-19 across Oman - A geospatial modelling approach	AlKindi	Socioeconomic	Total purchase power index	Total purchasing power index	Positive				0.005	4		No
7	WT&MB	Demographic and socioeconomic determinants of COVID-19 across Oman - A geospatial modelling approach	AlKindi	Demographic	Aging population	Omani cases aged (≥60)	Positive				0.005	4		No
8	WT&MB	Analyzing the spatial determinants of local Covid-19 transmission in the United States	Andersen	Demographic	Limited English proficiency	% population ≥ 5 years, speak English “less than well”	Positive	0.05			<2e-16	1		No
9	WT&MB	Analyzing the spatial determinants of local Covid-19 transmission in the United States	Andersen	Demographic	% Black	% total population, Black or African American alone	Positive	0.02			<2e-16	1		No
10	WT&MB	Analyzing the spatial determinants of local Covid-19 transmission in the United States	Andersen	Demographic	% Disabled population	% civilian noninstitutionalized population, disabled	Positive	-0.02			2.8e-05	1		No
11	WT&MB	Understanding the spatio-temporal pattern of COVID-19 outbreak in India using GIS and India's response in managing the pandemic	Bag	Demographic	Population density	Population density	Positive					5		No
12	WT&MB	COVID-19 case-fatality rate and demographic and socioeconomic influencers: Worldwide spatial regression analysis based on country-level data	Cao	Demographic	Population size	Population size of a country	Positive					other	The Matérn correlation model	No
13	WT&MB	Spatial dynamics of the COVID-19 pandemic in Brazil	Castro	Socioeconomic	Income	Average income per capita	Positive	0.01			<0.001	5		No
14	WT&MB	Spatial dynamics of the COVID-19 pandemic in Brazil	Castro	Demographic	Population density	Demographic density	Positive	0.0004			<0.001	5		No
16	WT&MB	Modeling the Spatiotemporal Association Between COVID-19 Transmission and Population Mobility Using Geographically and Temporally Weighted Regression	Chen	Demographic	Migration	population inflow migration	Positive				<0.001	5		No
17	WT&MB	Lagged meteorological impacts on COVID-19 incidence among high-risk counties in the United States—a spatiotemporal analysis	Chien	Climatic	Temperature	Maximum temperature	Positive					other	Poisson based nonlinear lag model nonlinear lag model	No
18	WT&MB	Lagged meteorological impacts on COVID-19 incidence among high-risk counties in the United States—a spatiotemporal analysis	Chien	Climatic	Relative humidity	Minimum relative humidity	Positive					other	Poisson based nonlinear lag model nonlinear lag model	No
19	WT&MB	Lagged meteorological impacts on COVID-19 incidence among high-risk counties in the United States—a spatiotemporal analysis	Chien	Climatic	Precipitation	Precipitation	Positive					other	Poisson based nonlinear lag model nonlinear lag model	No
20	WT&MB	Predictors of Death Rate during the COVID-19 Pandemic	Feinhandler	Demographic	Population density	Population density	Positive	0.003	NA	NA	0.001	other	spatial lag/error	No
21	WT&MB	Predictors of Death Rate during the COVID-19 Pandemic	Feinhandler	Demographic	% Native American	% Native American	Positive	42.728	NA	NA	<0.001	other	spatial lag/error	No
22	WT&MB	Predictors of Death Rate during the COVID-19 Pandemic	Feinhandler	Demographic	% Hispanic	% Hispanic	Positive	23.226	NA	NA	<0.001	other	spatial lag/error	No
23	WT&MB	Predictors of Death Rate during the COVID-19 Pandemic	Feinhandler	Demographic	% Black	% African American/Black	Positive	52.703	NA	NA	<0.001	other	spatial lag/error	No
24	WT&MB	Predictors of Death Rate during the COVID-19 Pandemic	Feinhandler	Socioeconomic	Unemployment rate	Unemployment Rate	Positive	2.112	NA	NA	<0.001	other	spatial lag/error	No
25	WT&MB	Spatial clustering and contextual factors associated with hospitalisation and deaths due to COVID-19 in Sweden: a geospatial nationwide ecological study.	Fonseca-Rodriguez	Demographic	Population density	Population density (inhabitants/km2 )	Positive					other	generalised additive regression model assuming a quasi-Poisson distribution	No
26	WT&MB	Spatial clustering and contextual factors associated with hospitalisation and deaths due to COVID-19 in Sweden: a geospatial nationwide ecological study.	Fonseca-Rodriguez	Demographic	Immigrants	Proportion of immigrants	Positive					other	generalised additive regression model assuming a quasi-Poisson distribution	No
27	WT&MB	Spatial clustering and contextual factors associated with hospitalisation and deaths due to COVID-19 in Sweden: a geospatial nationwide ecological study.	Fonseca-Rodriguez	Demographic	Aging population	proportion of the population aged 65+ years (%)	Negative/Inverse					other	generalised additive regression model assuming a quasi-Poisson distribution	No
28	WT&MB	Factors associated with the spatial heterogeneity of the first wave of COVID-19 in France: a nationwide geo-epidemiological study	Gaudart	Demographic	Aging population	high proportion aged >85 years	Positive					other	generalised additive regression model assuming a quasi-Poisson distribution	No
29	WT&MB	Racial segregation, testing site access, and covid-19 incidence rate in Massachusetts, USA	Guan	Demographic	% Black	Proportion of non hispanic black	Positive					1		No
30	WT&MB	Racial segregation, testing site access, and covid-19 incidence rate in Massachusetts, USA	Guan	Demographic	% Asian	Proportion of asian	Negative/Inverse					1		No
31	WT&MB	Racial segregation, testing site access, and covid-19 incidence rate in Massachusetts, USA	Guan	Demographic	Aging population	The rate of the population older than 65	Negative/Inverse					1		No
32	WT&MB	Spatial distribution characteristics of the COVID-19 pandemic in Beijing and its relationship with environmental factors	Han	Demographic	Population density	Population density	Positive					5		No
33	WT&MB	GIS-Based Analysis Framework to Identify the Determinants of COVID-19 Incidence and Fatality in Africa	Hassaan	Demographic	Population density	Population Density (person/km2)	Positive	3.1			<0.05	5		No
34	WT&MB	GIS-Based Analysis Framework to Identify the Determinants of COVID-19 Incidence and Fatality in Africa	Hassaan	Socioeconomic	Health expenditure	Domestic general government health expenditure (GGHE-D) as percentage of general government expenditure (GGE) (%)	Positive	1.66			<0.05	5		No
35	WT&MB	GIS-Based Analysis Framework to Identify the Determinants of COVID-19 Incidence and Fatality in Africa	Hassaan	Socioeconomic	Poverty level	Proportion of the population living in extreme poverty (%)	Negative/Inverse	-0.00025			<0.05	5		No
36	WT&MB	GIS-Based Analysis Framework to Identify the Determinants of COVID-19 Incidence and Fatality in Africa	Hassaan	Demographic	Aging population	Proportion of elderly Population (Above 65 years old) (%)	Negative/Inverse	-0.00144			<0.05	5		No
37	WT&MB	Relationship between COVID-19 infection rates and air pollution, geo-meteorological, and social parameters	Hassan	Climatic	Water vapor	Water vapor	Negative/Inverse	-3.043			0.015	5		No
39	WT&MB	Relationship between COVID-19 infection rates and air pollution, geo-meteorological, and social parameters	Hassan	Climatic	Wind pressure	Wind pressure	Positive	-0.26			0.015	5		No
40	WT&MB	Relationship between COVID-19 infection rates and air pollution, geo-meteorological, and social parameters	Hassan	Climatic	LST	LST (land surface temperature)	Positive	0.236			0.04	5		No
41	WT&MB	Relationship between COVID-19 infection rates and air pollution, geo-meteorological, and social parameters	Hassan	Climatic	Rainfall	Rainfall	Positive	0.439			0.017	5		No
42	WT&MB	Relationship between COVID-19 infection rates and air pollution, geo-meteorological, and social parameters	Hassan	Climatic	Wind speed	Wind speed	Positive	0.212			0.038	5		No
43	WT&MB	Relationship between COVID-19 infection rates and air pollution, geo-meteorological, and social parameters	Hassan	Demographic	Population density	Population density	Positive	0.318			0.016	5		No
44	WT&MB	Relationship between COVID-19 infection rates and air pollution, geo-meteorological, and social parameters	Hassan	Socioeconomic	Poverty level	Mean poverty rate	Positive	-0.283			0.017	5		No
45	WT&MB	Geospatial dynamics of COVID-19 clusters and hotspots in Bangladesh	Islam	Demographic	Population density	Population density	Positive	NA			<0.01	5		No
46	WT&MB	Racial/Ethnic Heterogeneity and Rural-Urban Disparity of COVID-19 Case Fatality Ratio in the USA: a Negative Binomial and GIS-Based Analysis	Iyanda	Demographic	BIPOC	Black, indigenous, and people of color (BIPOC)	Positive	1.26				5		No
47	WT&MB	Spatiotemporal Associations Between Social Vulnerability, Environmental Measurements, and COVID-19 in the Conterminous United States	Johnson	Demographic	Non-White Status	Proportion of individuals with non-White status	Positive					3		No
48	WT&MB	Spatiotemporal Associations Between Social Vulnerability, Environmental Measurements, and COVID-19 in the Conterminous United States	Johnson	Socioeconomic	Lower education	no high school diploma	Positive					3		No
49	WT&MB	Spatiotemporal Associations Between Social Vulnerability, Environmental Measurements, and COVID-19 in the Conterminous United States	Johnson	Climatic	Temperature	Average ground level temperature	Negative/Inverse					3		No
50	WT&MB	Spatiotemporal Associations Between Social Vulnerability, Environmental Measurements, and COVID-19 in the Conterminous United States	Johnson	Demographic	Aging population	age 65 and over	Negative/Inverse					3		No
51	WT&MB	Spatiotemporal Associations Between Social Vulnerability, Environmental Measurements, and COVID-19 in the Conterminous United States	Johnson	Climatic	LST	LST nighttime temperature	Negative/Inverse					3		No
52	WT&MB	Spatiotemporal Associations Between Social Vulnerability, Environmental Measurements, and COVID-19 in the Conterminous United States	Johnson	Socioeconomic	Poor housing conditions	overcrowded housing	Negative/Inverse					3		No
53	WT&MB	Spatiotemporal Associations Between Social Vulnerability, Environmental Measurements, and COVID-19 in the Conterminous United States	Johnson	Climatic	Precipitation	precipitation	Negative/Inverse					3		No
54	WT&MB	Spatial disparities of covid-19 cases and fatalities in united states counties	Jackson	Socioeconomic	Social Vunerability Index	Social Vulnerability Index	Positive					1		No
55	WT&MB	The Impact of Social Vulnerability on COVID-19 in the U.S.: An Analysis of Spatially Varying Relationships	Karaye	Demographic	Ethnic minority	Minority status	Positive					5		No
56	WT&MB	The Impact of Social Vulnerability on COVID-19 in the U.S.: An Analysis of Spatially Varying Relationships	Karaye	Socioeconomic	Poor housing conditions	access to quality housing	Negative/Inverse					5		No
57	WT&MB	COVID-19 testing, case, and death rates and spatial socio-demographics in New York City: An ecological analysis as of June 2020	Kim	Socioeconomic	Poor housing conditions	low density housing	Positive					1		No
58	WT&MB	COVID-19 testing, case, and death rates and spatial socio-demographics in New York City: An ecological analysis as of June 2020	Kim	Demographic	% Black	the proportions of Blacks	Positive					1		No
59	WT&MB	COVID-19 testing, case, and death rates and spatial socio-demographics in New York City: An ecological analysis as of June 2020	Kim	Demographic	% Hispanic	the proportions of hispanics	Positive					1		No
60	WT&MB	Infection rates from Covid-19 in Great Britain by geographical units: A model-based estimation from mortality data	Kulu	Socioeconomic	Deprivation Index	multiple deprivation index	Positive					1		No
61	WT&MB	Infection rates from Covid-19 in Great Britain by geographical units: A model-based estimation from mortality data	Kulu	Demographic	Population density	population density	Positive					1		No
62	WT&MB	Spatio-temporal patterns of the COVID-19 pandemic, and place-based influential factors at the neighborhood scale in Tehran	Lak	Demographic	Aging population	Population-over 65	Positive				0	5		No
63	WT&MB	Spatio-temporal patterns of the COVID-19 pandemic, and place-based influential factors at the neighborhood scale in Tehran	Lak	Demographic	Population density	Population density	Positive				0	5		No
69	NN&HS	The spatiotemporal characteristics and climatic factors of covid-19 in Wuhan, China	Lin	Climatic	Temperature	Temperature	Negative/Inverse					5		No
70	NN&HS	The spatiotemporal characteristics and climatic factors of covid-19 in Wuhan, China	Lin	Climatic	Wind speed	Wind speed	Positive					5		No
71	NN&HS	Association of built environment attributes with the spread of COVID-19 at its initial stage in China	Li	Demographic	Aging Population	Percentage of the aging poulationover 65 years	Negative/Inverse	-0.165	-0.677	0.279		5		No
72	NN&HS	The impacts of the built environment on the incidence rate of COVID-19: A case study of King County, Washington	Liu	Demographic	Ethnic minority	Black or Arfican Americans, American Indians and Alaska Natives	Positive					5		No
73	NN&HS	The impacts of the built environment on the incidence rate of COVID-19: A case study of King County, Washington	Liu	Socioeconomic	Income	median income	Negative/Inverse					5		No
75	NN&HS	The spatial clustering analysis of COVID-19 and its associated factors in mianland China at the prefecture level	Liu	Climatic	Wind speed	AWS (Average Wind Speed)	Negative/Inverse	-0.04	-0.05	-0.03	<0.05	5		No
76	NN&HS	The spatial clustering analysis of COVID-19 and its associated factors in mianland China at the prefecture level	Liu	Climatic	Relative humidity	Average Relative Humidity	Positive	0.12	0.02	0.21	<0.05	5		No
77	NN&HS	The spatial clustering analysis of COVID-19 and its associated factors in mianland China at the prefecture level	Liu	Climatic	Precipitation	Average Precipitation	Positive	0.04	0.01	0.05	<0.05	5		No
78	NN&HS	Spatiotemporal analysis of COVID-19 outbreaks in Wuhan China	Liu	Demographic	Population density	population density	Positive	0.001			<0.001	1		No
79	NN&HS	Associating COVID-19 severity with urban factors: A case study of Wuhan	Li	Demographic	Aging population	Aging (hundred/km2) ratio. Propoortion of elderly people over 65 yeears old in the community	Positive		-1.268	1.176		5		No
80	NN&HS	Exploring spatiotemporal effects of the driving factors on covid-19 incidences in the contiguous United States	Maiti	Demographic	Ethnic minority - Male	Not Hispanic, Black or African American alone or in combination male population	Positive	46.78			0	1		No
81	NN&HS	Exploring spatiotemporal effects of the driving factors on covid-19 incidences in the contiguous United States	Maiti	Socioeconomic	Income	Median household Income	Positive	-0.04			<0.05	1		No
82	NN&HS	Exploring spatiotemporal effects of the driving factors on covid-19 incidences in the contiguous United States	Maiti	Demographic	Migration	Domestic Migration	Negative/Inverse	-21.33				1		No
83	NN&HS	Sociodemographic determinants of COVID-19 incidence rates in Oman: Geospatial modelling using multiscale geographically weighted regression (MGWR).	Mansour	Demographic	Aging population	elderly population aged 65 and above	Positive	0.475				1	MGWR	No
84	NN&HS	Sociodemographic determinants of COVID-19 incidence rates in Oman: Geospatial modelling using multiscale geographically weighted regression (MGWR).	Mansour	Demographic	Population density	population density	Positive	0.752				1	MGWR	No
85	NN&HS	Detecting space–time clusters of COVID-19 in Brazil: mortality, inequality, socioeconomic vulnerability, and the relative risk of the disease in Brazilian municipalities	Martines	Socioeconomic	GINI Index (Income inequality)	the Gini coefficient, also the Gini index and the Gini ratio, is a measure of statistical dispersion intended to represent the income inequality	Positive	118.502			0	1	spatial lag model	No
86	NN&HS	Geographically varying relationships of COVID-19 mortality with different factors in India	Middya	Demographic	Population size	Total population for each district	Positive	0.152			Not included	5		No
87	NN&HS	Geographically varying relationships of COVID-19 mortality with different factors in India	Middya	Demographic	Aging population	persons with age 50 years or more	Positive	0.317			Not included	5		No
88	NN&HS	Geographically varying relationships of COVID-19 mortality with different factors in India	Middya	Socioeconomic	Higher education	number of persons having higher education	Negative/Inverse	-0.038			Not included	5		No
89	NN&HS	Assessing differential impacts of COVID-19 on black communities	Millett	Demographic	% Black	proportions of black residents	Positive	Rate Ratio (RR): 1.24	1.17	1.33		3	A zero-inflated negative binomial model with a logarithmic link function using INLA	Yes
90	NN&HS	GIS-based spatial modeling of COVID-19 incidence rate in the continental United States	Mollalo	Socioeconomic	Income	Median household income	Positive	0.183			0	1		No
91	NN&HS	GIS-based spatial modeling of COVID-19 incidence rate in the continental United States	Mollalo	Demographic	% Black female	Percent of black females	Positive	0.064			0	1		No
92	NN&HS	Spatial temporal distribution of COVID-19 risk during the early phase of the pandemic in Malawi	Ngwira	Demographic	Aging population	High proportion of elderly people	Positive	1.272	0.171	2.37		3	knorr-held space-time inseperable model	Yes
93	NN&HS	Spatial temporal distribution of COVID-19 risk during the early phase of the pandemic in Malawi	Ngwira	Socioeconomic	Poverty level	poverty incidence	Negative/Inverse	-0.1	-0.136	-0.065		3	knorr-held space-time inseperable model	Yes
94	NN&HS	Modeling the spread of COVID-19 in New York City	Olmo	Demographic	Population size	Total population	Positive					3	GLM Poisson Regesssion Bayesian framework	Yes
95	NN&HS	Modeling the spread of COVID-19 in New York City	Olmo	Demographic	Aging population	Percentage of population 65 years and over	Positive					3	GLM Poisson Regesssion Bayesian framework	Yes
96	NN&HS	Modeling the spread of COVID-19 in New York City	Olmo	Socioeconomic	Income	Per capita income in the past 12 months	Negative/Inverse					3	GLM Poisson Regesssion Bayesian framework	Yes
97	NN&HS	COVID-19 community incidence and associated neighborhood-level characteristics in Houston, Texas, USA	Oluyomi	Demographic	% Black	Black/African America population	Positive	0	-0.03	0.03		5	GWPR	No
98	NN&HS	COVID-19 community incidence and associated neighborhood-level characteristics in Houston, Texas, USA	Oluyomi	Demographic	Immigrants	Percentage of the foreign-born population	Positive	0.02	-0.02	0.07		5	GWPR	No
99	NN&HS	COVID-19 community incidence and associated neighborhood-level characteristics in Houston, Texas, USA	Oluyomi	Socioeconomic	Deprivation Index	Area deprivation index (ADI)	Positive	0.06	0.02	0.1		5	GWPR	No
100	NN&HS	COVID-19 community incidence and associated neighborhood-level characteristics in Houston, Texas, USA	Oluyomi	Demographic	Aging population	percentage of population over 65 years	Positive	-0.01	-0.09	0.07		5	GWPR	No
101	NN&HS	COVID-19 community incidence and associated neighborhood-level characteristics in Houston, Texas, USA	Oluyomi	Socioeconomic	Higher education	% Education/Training/Library occupation	Negative/Inverse	-0.06	-0.12	0.02		5	GWPR	No
102	NN&HS	Covid-19 deaths in the united states: Shifts in hot spots over the three phases of the pandemic and the spatiotemporally varying impact of pandemic vulnerability	Park	Demographic	% Black	Percentage of black	Positive	0.094	-0.129	1.951		5	GTWR	No
104	NN&HS	Covid-19 deaths in the united states: Shifts in hot spots over the three phases of the pandemic and the spatiotemporally varying impact of pandemic vulnerability	Park	Demographic	Aging population	% aged 65 and over	Positive	0.023	0.012	0.035		5	GTWR	No
105	NN&HS	Dynamics of Covid-19 mortality and social determinants of health: a spatiotemporal analysis of exceedance probabilities	Paul	Demographic	% Black	Percentage black population	Positive	1.05	1.04	1.07		2	Bayesian semi-parametric spatiotemporal Negative Binomial models	Yes
106	NN&HS	Dynamics of Covid-19 mortality and social determinants of health: a spatiotemporal analysis of exceedance probabilities	Paul	Socioeconomic	Higher education	Most recent county-level estimates of the percent of the population with a college or associate degree	Negative/Inverse	0.8	0.77	0.83		2	Bayesian semi-parametric spatiotemporal Negative Binomial models	Yes
107	NN&HS	Dynamics of Covid-19 mortality and social determinants of health: a spatiotemporal analysis of exceedance probabilities	Paul	Socioeconomic	Unemployment rate	county level unemployment rate	Positive	1.41	1.24	1.6		2	Bayesian semi-parametric spatiotemporal Negative Binomial models	Yes
108	NN&HS	Progression of COVID-19 From Urban to Rural Areas in the United States: A Spatiotemporal Analysis of Prevalence Rates	Paul	Demographic	% Black	higher black populations	Positive	0.57	0.51	0.63		3	Bayesian Spatiotemporal Model (BSTM)	Yes
109	NN&HS	Progression of COVID-19 From Urban to Rural Areas in the United States: A Spatiotemporal Analysis of Prevalence Rates	Paul	Demographic	Middle Age population	people aged 25-49 years	Positive	1.82	1.66	1.97		3	Bayesian Spatiotemporal Model (BSTM)	Yes
110	NN&HS	Identification of risk factors contributing to COVID-19 incidence rates in Bangladesh: A GIS-based spatial modeling approach.	Rahman	Demographic	% Urban population	% of urban population in a district	Positive	0.299			0	1		No
111	NN&HS	Spatial analysis of COVID-19 spread in Iran: Insights into geographical and structural transmission determinants at a province level	Ramírez-Aldana	Climatic	Temperature	the average temperature (°C) of provincial capitals and 7)	Positive	0.113			<0.005	1		No
112	NN&HS	Spatial analysis of COVID-19 spread in Iran: Insights into geographical and structural transmission determinants at a province level	Ramírez-Aldana	Demographic	Aging population	% aging population over 60 years	Positive	0.383			<0.005	1		No
113	NN&HS	Spatial analysis of COVID-19 incidence and the sociodemographic context in Brazil	Raymundo	Socioeconomic	GINI Index (Income inequality)	income inequality	Positive	0.033				5	MGWR	No
114	NN&HS	Coronavirus disease vulnerability map using a geographic information system (GIS) from 16 April to 16 May 2020	Razavi-Termeh	Demographic	Population density	high population density	Positive					5	MGWR	No
115	NN&HS	Coronavirus disease vulnerability map using a geographic information system (GIS) from 16 April to 16 May 2020	Razavi-Termeh	Demographic	Aging population	percentage of older people	Positive					5	MGWR	No
116	NN&HS	Examining the association between socio-demographic composition and COVID-19 fatalities in the European region using spatial regression approach	Sannigrahi	Socioeconomic	Income	income	Positive	R2 0.72				1		No
117	NN&HS	Spatial modeling of COVID-19 transmission in Bangladesh	Sarkar	Demographic	Population density	population density	Positive	0.0171707			0	1		No
118	NN&HS	A spatial analysis of the COVID-19 period prevalence in US counties through June 28, 2020: where geography matters?	Sun	Demographic	% Black	percentage black	Positive	0.448			< .001	1		No
119	NN&HS	A spatial analysis of the COVID-19 period prevalence in US counties through June 28, 2020: where geography matters?	Sun	Demographic	% Asian	percentage asian	Positive	0.243			< .001	1		No
120	NN&HS	A spatial analysis of the COVID-19 period prevalence in US counties through June 28, 2020: where geography matters?	Sun	Demographic	% Hispanic	percentage hispanic	Positive	0.28			< .001	1		No
121	NN&HS	A spatial analysis of the COVID-19 period prevalence in US counties through June 28, 2020: where geography matters?	Sun	Demographic	Population density	population density	Positive	0.089			< .05	1		No
122	NN&HS	A spatial analysis of the COVID-19 period prevalence in US counties through June 28, 2020: where geography matters?	Sun	Demographic	% Native American	percentage native american	Positive	0.227			< .001	1		No
123	NN&HS	Spatial inequalities of COVID-19 mortality rate in relation to socioeconomic and environmental factors across England	Sun	Demographic	% Asian	percent of asians	Positive	0.782			0.001	other	Spatial autoregressive model (MESS-SAR) and Eigenvector spatial filtering model (RES-ESF	No
124	NN&HS	Spatial inequalities of COVID-19 mortality rate in relation to socioeconomic and environmental factors across England	Sun	Demographic	% Black	percent of blacks	Positive	2.002			0.001	other	Spatial autoregressive model (MESS-SAR) and Eigenvector spatial filtering model (RES-ESF	No
125	NN&HS	Spatial inequalities of COVID-19 mortality rate in relation to socioeconomic and environmental factors across England	Sun	Socioeconomic	Unemployment rate	unemployment rate	Positive	5.378			0.001	other	Spatial autoregressive model (MESS-SAR) and Eigenvector spatial filtering model (RES-ESF	No
126	NN&HS	Spatial inequalities of COVID-19 mortality rate in relation to socioeconomic and environmental factors across England	Sun	Climatic	Relative humidity	relative humidity	Negative/Inverse	-3.715			0.01	other	Spatial autoregressive model (MESS-SAR) and Eigenvector spatial filtering model (RES-ESF	No
127	NN&HS	Geographic Associations Between Social Factors and SARS-CoV-2 Testing Early in the COVID-19 Pandemic, February-June 2020, Massachusetts	Troppy	Demographic	Limited English proficiency	percentages of residents with limited English proficiency	Positive	0.96	0.95	0.99		5	GWPR	No
128	NN&HS	Geographic Associations Between Social Factors and SARS-CoV-2 Testing Early in the COVID-19 Pandemic, February-June 2020, Massachusetts	Troppy	Demographic	Aging population	residents aged ≥65	Negative/Inverse	0.97	0.87	0.98		5	GWPR	No
129	NN&HS	GIS-based spatial modelling of COVID-19 death incidence in Sao Paulo, Brazil	Urban	Demographic	Population density	population density	Positive					1	GWR	No
130	NN&HS	Neighborhood conditions and the initial outbreak of COVID-19: the case of Louisiana	vanHolm	Demographic	Ethnic minority	race (percentage Black, percentage Latinx, percentage Asian and percentage other minority),	Positive	0.965			< .001	1		No
131	NN&HS	Neighborhood conditions and the initial outbreak of COVID-19: the case of Louisiana	vanHolm	Socioeconomic	Poverty level	% in poverty	Negative/Inverse	-0.501			< .001	1		No
132	NN&HS	Neighborhood conditions and the initial outbreak of COVID-19: the case of Louisiana	vanHolm	Demographic	Aging population	% over 70 year old aging population	Positive	2.135			< .001	1		No
133	NN&HS	Covid-19 in Toronto: A spatial exploratory analysis	vaz	Demographic	Population density	population density	Positive					1		No
134	NN&HS	Covid-19 in Toronto: A spatial exploratory analysis	vaz	Socioeconomic	Social Vunerability Index	Social injustice: Low-income families and areas of higher crime that host social housing were of particular concern for COVID-19 transmission.	Positive					1		No
135	NN&HS	Spatiotemporal heterogeneity and its determinants of COVID-19 transmission in typical labor export provinces of China	Wang	Demographic	Population density		Positive	0.43 q statistic				other	Geodetector q statistic	No
136	NN&HS	Spatiotemporal heterogeneity and its determinants of COVID-19 transmission in typical labor export provinces of China	Wang	Socioeconomic	GDP	per capita GDP	Negative/Inverse	0.47 q statistic				other	Geodetector q statistic	No
137	NN&HS	An ecological study of socioeconomic predictors in detection of COVID-19 cases across neighborhoods in New York City	Whittle	Demographic	Population density	population density	Positive	0.024	0.006	0.042	0.011	3	Bayesian Besag-York-Mollié (BYM) mixed models Poisson BYM2 model The BYM model includes both spatial and nonspatial random effects	Yes
138	NN&HS	An ecological study of socioeconomic predictors in detection of COVID-19 cases across neighborhoods in New York City	Whittle	Socioeconomic	Income	Median household Income	Negative/Inverse	0.016	0.007	0.024	<0.001	3	Bayesian Besag-York-Mollié (BYM) mixed models Poisson BYM2 model The BYM model includes both spatial and nonspatial random effects	Yes
139	NN&HS	An ecological study of socioeconomic predictors in detection of COVID-19 cases across neighborhoods in New York City	Whittle	Demographic	% White	% white population	Negative/Inverse	0.018	0.008	0.028	<0.001	3	Bayesian Besag-York-Mollié (BYM) mixed models Poisson BYM2 model The BYM model includes both spatial and nonspatial random effects	Yes
140	NN&HS	An ecological study of socioeconomic predictors in detection of COVID-19 cases across neighborhoods in New York City	Whittle	Demographic	% Black	% black population	Positive	0.011	0.003	0.018	<0.001	3	Bayesian Besag-York-Mollié (BYM) mixed models Poisson BYM2 model The BYM model includes both spatial and nonspatial random effects	Yes
141	NN&HS	An ecological study of socioeconomic predictors in detection of COVID-19 cases across neighborhoods in New York City	Whittle	Demographic	Young Population	young population under 18 years old	Positive	0.023	0.004	0.042	0.021	3	Bayesian Besag-York-Mollié (BYM) mixed models Poisson BYM2 model The BYM model includes both spatial and nonspatial random effects	Yes
142	NN&HS	Natural and human environment interactively drive spread pattern of COVID-19: A city-level modeling study in China	Wu	Climatic	Temperature	mean air temperature	Positive		0.8	1.04		other	geodetector and GWR	No
143	NN&HS	Examining spatial inequality in COVID-19 positivity rates across New York City ZIP codes	Yang	Demographic	Ethnic Minority	racial/ethnic minority	Negative/Inverse					3	The Bayesian negative binomial regression	Yes
144	NN&HS	Examining spatial inequality in COVID-19 positivity rates across New York City ZIP codes	Yang	Demographic	Aging population	percentage of older adults 65 and above	Positive					3	The Bayesian negative binomial regression	Yes
145	NN&HS	Structural Inequalities Established the Architecture for COVID-19 Pandemic Among Native Americans in Arizona: a Geographically Weighted Regression Perspective	YellowHorse	Demographic	% Native American	native american	Positive					5	GWPR	No
146	NN&HS	Structural Inequalities Established the Architecture for COVID-19 Pandemic Among Native Americans in Arizona: a Geographically Weighted Regression Perspective	YellowHorse	Socioeconomic	Poor housing conditions	%overcrowded houshold	Positive					5	GWPR	No
147	NN&HS	Distribution of COVID-19 Morbidity Rate in Association with Social and Economic Factors in Wuhan, China: Implications for Urban Development	You	Demographic	Population density	The ratio of the resident population to construction land area	Positive	38.338			p < 0.01	1		No
149	NN&HS	Distribution of COVID-19 Morbidity Rate in Association with Social and Economic Factors in Wuhan, China: Implications for Urban Development	You	Demographic	Aging population	The ratio of population aged 65 and over to the land area	Positive	0.021			p < 0.05	1		No
150	NN&HS	Distribution of COVID-19 Morbidity Rate in Association with Social and Economic Factors in Wuhan, China: Implications for Urban Development	You	Socioeconomic	GDP	GDP per sq area	Negative/Inverse	−4.586			p < 0.05	1		No
151	NN&HS	COVID-19 Infection and Mortality: Association with PM2.5 Concentration and Population Density-An Exploratory Study	Yu	Demographic	Population density	population density	Positive					5		No
152	NN&HS	American Inequality Meets COVID-19: Uneven Spread of the Disease across Communities	Zhai	Socioeconomic	Income	high income	Negative/Inverse					5	GWPR	No
153	NN&HS	American Inequality Meets COVID-19: Uneven Spread of the Disease across Communities	Zhai	Socioeconomic	Unemployment rate	unemployment rate	Positive					5	GWPR	No
154	NN&HS	The effect of sociodemographic factors on COVID-19 incidence of 342 cities in China: a geographically weighted regression model analysis	Zhang	Socioeconomic	GDP	gross domestic product (GDP)	Positive	0.000235				5	GWPR	No
155	NN&HS	Space-time cluster's detection and geographical weighted regression analysis of covid-19 mortality on texas counties	Zhang	Demographic	Middle Age population	to the population between 20 and 59	Positive					5	GWR	No
156	NN&HS	Space-time cluster's detection and geographical weighted regression analysis of covid-19 mortality on texas counties	Zhang	Socioeconomic	Income	annual income in 2020	Positive					5	GWR	No
