# Supplementary material for: Methods Used in the Spatial and Spatiotemporal Analysis of COVID-19 Epidemiology: A Systematic Review
Source: Int J Environ Res Public Health. 2022 Jul 6;19(14):8267. doi: 10.3390/ijerph19148267 (PMC9324591; doi:10.3390/ijerph19148267)
Supplement: Supplementary file 1 [file ijerph-19-08267-s001.zip › Supplementary Data 3_Risk of Bias_JBI.xlsx]

## Sheet: assign
HS and NN	#10413 – Lebel 2021	End
WT & MLB	Beginning	#10098 – Lak 2021

## Sheet: Quality Assessment
Score of quality was based on the Joanna Briggs Institute (JBI) standardized critical appraisal instrument for prevalence studies	Study Details				Note: Question for Risk of bias are labeled from 1-10. Answers are recorded as follows. N:No; Y:Yes	1: Was the sample frame appropriate to address the target population?;	2: Were study participants recruited in an appropriate way?	3: Was the sample size adequate?;	4: Were the study subjects and setting described in detail?;	5: Was data analysis conducted with sufficient coverage of the identified sample?	6: Were valid methods used for the identification of the condition?	7: Was the condition measured in a standard, reliable way for all participants?	8: Was there appropriate statistical analysis?	9: Was the response rate adequate, and if not, was the low response rate managed appropriately?.
Sr. no	Study number on COVIDENCE	Reviewer Initials	Title	Author Name (Last name)	Year	Q1	Q2	Q3	Q4	Q5	Q6	Q7	Q8	Q9	Total Score
1	1920	NN&HM	Investigating spatiotemporal patterns of the COVID-19 in Sao Paulo State, Brazil	Alcantara	2020	Y	Y	Y	Y	Y	Y	Y	Y	Y	9
2	10675	NN&HM	Spatiotemporal dynamics of the COVID-19 pandemic in the State of Kuwait	Alkhamis	2020	Y	Y	Y	Y	Y	Y	Y	Y	Y	9
3	1708	NN&HM	Demographic and socioeconomic determinants of COVID-19 across Oman - A geospatial modelling approach	AlKindi	2021	Y	Y	Y	Y	Y	Y	Y	Y	Y	9
4	10538	NN&HM	Spatiotemporal Assessment of COVID-19 Spread over Oman Using GIS Techniques	Al-Kindi	2020	Y	Y	N	Y	Y	Y	Y	Y	Y	8
5	10408	NN&HM	Impact of COVID-19 on the indigenous population of Brazil: a geo-epidemiological study	Alves	2021	Y	Y	Y	Y	Y	Y	Y	Y	Y	9
6	2166	NN&HM	Risk analysis and hot spots detection of SARS-CoV-2 in Nigeria using demographic and environmental variables: an early assessment of transmission dynamics	Ameh Yaro	2020	Y	Y	Y	Y	Y	Y	Y	Y	Y	9
7	1871	NN&HM	Analyzing the spatial determinants of local Covid-19 transmission in the United States	Andersen	2021	Y	Y	Y	Y	Y	Y	Y	Y	Y	9
8	9791	NN&HM	COVID-19 mortality in an area of northeast Brazil: epidemiological characteristics and prospective spatiotemporal modelling.	Andrade	2020	Y	Y	Y	Y	Y	Y	Y	Y	Y	9
9	2128	NN&HM	Surveillance of the first cases of COVID-19 in Sergipe using a prospective spatiotemporal analysis: the spatial dispersion and its public health implications	Andrade	2020	Y	Y	N	N	Y	Y	Y	Y	Y	7
10	11843	NN&HM	A first insight about spatial dimension of COVID-19: analysis at municipality level	Arauzo-Carod	2021	Y	Y	Y	N	Y	Y	Y	Y	Y	8
11	11200	NN&HM	Nexus between population density and novel coronavirus (COVID-19) pandemic in the south Indian states: A geo-statistical approach	Arif	2021	Y	Y	Y	Y	Y	Y	Y	Y	Y	9
12	10542	NN&HM	Understanding the spatio-temporal pattern of COVID-19 outbreak in India using GIS and India's response in managing the pandemic	Bag	2020	Y	Y	Y	Y	Y	Y	Y	Y	Y	9
13	10483	NN&WT	Spatial and spatiotemporal clustering of the covid-19 pandemic in ecuador	Ballesteros	2021	Y	Y	Y	Y	Y	Y	Y	Y	Y	9
14	9253	NN&WT	The main factors influencing COVID-19 spread and deaths in Mexico: A comparison between phases I and II.	Benita	2021	Y	Y	Y	Y	Y	Y	Y	Y	Y	9
15	10497	NN&WT	Spatiotemporal ecological study of COVID-19 mortality in the city of São Paulo, Brazil: Shifting of the high mortality risk from areas with the best to those with the worst socio-economic conditions	Bermudi	2021	Y	Y	Y	Y	Y	Y	Y	Y	Y	9
16	10497	NN&WT	Spatiotemporal ecological study of COVID-19 mortality in the city of São Paulo, Brazil: Shifting of the high mortality risk from areas with the best to those with the worst socio-economic conditions	Bermudi	2021	Y	Y	Y	Y	Y	Y	Y	Y	Y	9
17	10481	NN&WT	Spatio-temporal analysis of COVID-19 in India – a geostatistical approach	Bhunia	2021	Y	Y	Y	Y	Y	Y	Y	Y	Y	9
18	11334	NN&WT	Spatial Inequities in COVID-19 Testing, Positivity, Confirmed Cases, and Mortality in 3 US Cities An Ecological Study	Bilal	2021	Y	Y	Y	Y	Y	Y	Y	Y	Y	9
19	12169	NN&WT	A comparison of multiple neighborhood matrix specifications for spatio-temporal model fitting: a case study on COVID-19 data	Briz-Redon	2021	Y	Y	Y	Y	Y	Y	Y	Y	Y	9
20	10358	NN&WT	Spatial pattern of COVID-19 deaths and infections in small areas of Brazil	Campos de Lima	2021	Y	Y	Y	Y	Y	Y	Y	Y	Y	9
21	10358	NN&WT	Fine-scale space-time cluster detection of covid-19 in mainland china using retrospective analysis	Cao	2021	Y	Y	Y	Y	Y	Y	Y	Y	Y	9
22	10586	NN&WT	COVID-19 case-fatality rate and demographic and socioeconomic influencers: Worldwide spatial regression analysis based on country-level data	Cao	2020	Y	Y	Y	Y	Y	Y	Y	Y	Y	9
23	11159	NN&WT	Spatial dynamics of the COVID-19 pandemic in Brazil	Castro	2021	Y	Y	Y	N	Y	Y	Y	Y	Y	8
24	10960	NN&WT	Social inequities in the distribution of COVID-19: An intra-categorical analysis of people with disabilities in the US	Chakraborty	2021	Y	Y	Y	N	Y	Y	Y	Y	Y	8
25	10208	NN&WT	Modeling the Spatiotemporal Association Between COVID-19 Transmission and Population Mobility Using Geographically and Temporally Weighted Regression	Chen	2021	Y	Y	Y	Y	Y	Y	Y	Y	Y	9
26	1869	NN&WT	Spatio-temporal distribution characteristics and influencing factors of COVID-19 in China	Chen	2021	Y	Y	Y	Y	Y	Y	Y	Y	Y	9
27	10429	NN&WT	Lagged meteorological impacts on COVID-19 incidence among high-risk counties in the United States—a spatiotemporal analysis	Chien	2021	Y	Y	Y	Y	Y	Y	Y	Y	Y	9
28	2005	NN&WT	Spatial analysis of COVID-19 clusters and contextual factors in New York City	Cordes	2020	Y	Y	Y	Y	Y	Y	Y	Y	Y	9
29	10462	NN&WT	Spatiotemporal dynamics and risk estimates of covid-19 epidemic in minas gerais state: Analysis of an expanding process	Coura-Vital	2021	Y	Y	Y	Y	Y	Y	Y	Y	Y	9
30	10701	NN&WT	Modeling the effect of area deprivation on COVID-19 incidences: a study of Chennai megacity, India	Das	2020	Y	Y	Y	Y	Y	Y	Y	Y	Y	9
31	9379	NN&WT	Living environment matters: Unravelling the spatial clustering of COVID-19 hotspots in Kolkata megacity, India	Das	2021	Y	Y	Y	Y	Y	Y	Y	Y	Y	9
32	1857	NN&WT	Geographical pattern of COVID-19-related outcomes over the pandemic period in France: A nationwide socio-environmental study	Deguen	2021	Y	Y	Y	Y	Y	Y	Y	Y	Y	9
33	10794	NN&WT	Rapid surveillance of COVID-19 in the United States using a prospective space-time scan statistic: Detecting and evaluating emerging clusters	Desjardins	2020	Y	Y	Y	Y	Y	Y	Y	Y	Y	9
34	11063	NN&WT	Airports, highways and COVID-19: An analysis of spatial dynamics in Brazil	deSouza	2021	Y	Y	Y	N	Y	Y	Y	Y	Y	8
35	11413	NN&WT	Black/African American Communities are at highest risk of COVID-19: spatial modeling of New York City ZIP Code-level testing results	DiMaggio	2020	Y	Y	Y	Y	Y	Y	Y	Y	Y	9
36	12502	NN&WT	Racial Disparities in COVID-19 Testing and Outcomes Retrospective Cohort Study in an Integrated Health System	Escobar	2021	Y	Y	Y	N	Y	Y	Y	Y	Y	8
37	2139	NN&WT	Epidemiology of coronavirus disease in Gansu Province, China, 2020	Fan	2020	Y	Y	Y	Y	Y	Y	Y	Y	Y	9
38	11558	NN&WT	Predictors of Death Rate during the COVID-19 Pandemic	Feinhandler	2020	Y	Y	Y	N	Y	Y	Y	Y	Y	8
39	10427	NN&WT	Spatial-temporal generalized additive model for modeling COVID-19 mortality risk in Toronto, Canada	Feng	2021	Y	Y	Y	Y	Y	Y	Y	Y	Y	9
40	1948	NN&WT	Spatiotemporal spread pattern of the COVID-19 cases in China	Feng	2020	Y	Y	Y	Y	Y	Y	Y	Y	Y	9
41	11501	NN&WT	Spatial association between he incidence rate of Covid-19 and poverty in the Sao Paulo municipality, Brazil	Ferreira	2020	Y	Y	Y	N	Y	Y	Y	Y	Y	8
42	9460	NN&WT	Spatial clustering and contextual factors associated with hospitalisation and deaths due to COVID-19 in Sweden: a geospatial nationwide ecological study.	Fonseca-Rodriguez	2021	Y	Y	Y	N	Y	Y	Y	Y	Y	8
43	10268	NN&WT	Factors associated with the spatial heterogeneity of the first wave of COVID-19 in France: a nationwide geo-epidemiological study	Gaudart	2021	Y	Y	Y	Y	Y	Y	Y	Y	Y	9
44	10844	NN&WT	The spatio-temporal epidemic dynamics of COVID-19 outbreak in Africa	Gayawan	2020	Y	Y	Y	Y	Y	Y	Y	Y	Y	9
45	10536	NN&WT	A Spatio-temporal analysis of COVID-19 outbreak in Italy	Ghosh	2020	Y	Y	Y	Y	Y	Y	Y	Y	Y	9
46	10910	NN&WT	Risk clusters of COVID-19 transmission in northeastern Brazil: prospective space-time modelling	Gomes	2020	Y	Y	Y	Y	Y	Y	Y	Y	Y	9
47	1812	NN&WT	Racial segregation, testing site access, and covid-19 incidence rate in Massachusetts, USA	Guan	2020	Y	Y	Y	Y	Y	Y	Y	Y	Y	9
48	12278	NN&WT	COVID-19 outbreak and Urban dynamics: regional variations in India	Gupta	2021	Y	Y	Y	Y	Y	Y	Y	Y	Y	9
49	10439	NN&WT	Reductions of migrant population reduces the number of COVID-19 epidemic: a case study in China	Han	2021	Y	Y	Y	Y	Y	Y	Y	Y	Y	9
50	1831	NN&WT	Spatial distribution characteristics of the COVID-19 pandemic in Beijing and its relationship with environmental factors	Han	2021	Y	Y	Y	Y	Y	Y	Y	Y	Y	9
51	9435	NN&WT	GIS-Based Analysis Framework to Identify the Determinants of COVID-19 Incidence and Fatality in Africa	Hassaan	2021	Y	Y	Y	N	Y	Y	Y	Y	Y	8
52	1792	NN&WT	Relationship between COVID-19 infection rates and air pollution, geo-meteorological, and social parameters	Hassan	2021	Y	Y	Y	Y	Y	Y	Y	Y	Y	9
53	9931	NN&WT	Daily surveillance of COVID-19 using the prospective space-time scan statistic in the United States.	Hohl	2020	Y	Y	Y	Y	Y	Y	Y	Y	Y	9
54	10363	NN&WT	Urban-rural differences in COVID-19 exposures and outcomes in the South: A preliminary analysis of South Carolina	Huang	2021	Y	Y	Y	Y	Y	Y	Y	Y	Y	9
55	9286	NN&WT	Spatial Characteristics of Coronavirus Disease 2019 and Their Possible Relationship With Environmental and Meteorological Factors in Hubei Province, China	Huang	2021	Y	Y	Y	Y	Y	Y	Y	Y	Y	9
56	10112	NN&WT	Spatiotemporal evolution patterns of the covid-19 pandemic using space-time aggregation and spatial statistics: A global perspective	Huang	2021	Y	Y	Y	Y	Y	Y	Y	Y	Y	9
57	1958	NN&WT	Geospatial dynamics of COVID-19 clusters and hotspots in Bangladesh	Islam	2021	Y	Y	Y	Y	Y	Y	Y	Y	Y	9
58	9355	NN&WT	Spatiotemporal patterns and trends of community transmission of the pandemic COVID-19 in South Asia: Bangladesh as a case study	Islam	2021	Y	Y	Y	Y	Y	Y	Y	Y	Y	9
59	1870	NN&WT	Racial/Ethnic Heterogeneity and Rural-Urban Disparity of COVID-19 Case Fatality Ratio in the USA: a Negative Binomial and GIS-Based Analysis	Iyanda	2021	Y	Y	Y	Y	Y	Y	Y	Y	Y	9
60	1576	NN&WT	Spatial disparities of covid-19 cases and fatalities in united states counties	Jackson	2021	Y	Y	Y	Y	Y	Y	Y	Y	Y	9
61	10263	NN&WT	A hierarchical spatio-temporal model to analyze relative risk variations of COVID-19: a focus on Spain, Italy and Germany	Jalilian	2021	Y	Y	Y	Y	Y	Y	Y	Y	Y	9
62	10456	NN&WT	Bayesian spatiotemporal forecasting and mapping of COVID-19 risk with application to West Java Province, Indonesia	Jaya	2021	Y	Y	Y	Y	Y	Y	Y	Y	Y	9
63	10105	NN&WT	Spatiotemporal Associations Between Social Vulnerability, Environmental Measurements, and COVID-19 in the Conterminous United States	Johnson	2021	Y	Y	Y	Y	Y	Y	Y	Y	Y	9
64	2141	NN&WT	Spatial epidemic dynamics of the COVID-19 outbreak in China	Kang	2020	Y	Y	Y	N	Y	Y	Y	Y	Y	8
65	10155	NN&WT	Identifying the space-time patterns of COVID-19 risk and their associations with different built environment features in Hong Kong	Kan	2021	Y	Y	Y	Y	Y	Y	Y	Y	Y	9
66	2084	NN&WT	The Impact of Social Vulnerability on COVID-19 in the U.S.: An Analysis of Spatially Varying Relationships	Karaye	2020	Y	Y	Y	Y	Y	Y	Y	Y	Y	9
67	1585	NN&WT	Epidemiological characteristics and initial spatiotemporal visualisation of COVID-19 in a major city in the Middle East	Kiani	2021	Y	Y	Y	Y	Y	Y	Y	Y	Y	9
68	10975	NN&WT	COVID-19 testing, case, and death rates and spatial socio-demographics in New York City: An ecological analysis as of June 2020	Kim	2021	Y	Y	Y	Y	Y	Y	Y	Y	Y	9
69	2203	NN&WT	Social Vulnerability and Racial Inequality in COVID-19 Deaths in Chicago	Kim	2020	Y	Y	Y	N	Y	Y	Y	Y	Y	8
70	2106	NN&WT	Spatiotemporal pattern of COVID-19 and government response in South Korea (as of May 31, 2020)	Kim	2020	Y	Y	Y	Y	Y	Y	Y	Y	Y	9
71	10495	NN&WT	Infection rates from Covid-19 in Great Britain by geographical units: A model-based estimation from mortality data	Kulu	2021	Y	Y	Y	Y	Y	Y	Y	Y	Y	9
72	1623	NN&WT	Spatial variation and hotspot detection of COVID-19 cases in Kazakhstan, 2020	Kuznetsov	2021	Y	Y	Y	N	Y	Y	Y	Y	Y	8
73	10098	NN&MLB	Spatio-temporal patterns of the COVID-19 pandemic, and place-based influential factors at the neighborhood scale in Tehran	Lak	2021	Y	Y	Y	Y	Y	Y	Y	Y	Y	9
74	10413	NN&MLB	Detection of COVID-19 case clusters in Québec, May–October 2020	Lebel	2021	Y	Y	Y	Y	Y	Y	Y	Y	Y	9
75	2185	NN&MLB	Spatial statistical analysis of Coronavirus Disease 2019 (Covid-19) in China	Li	2020	Y	Y	Y	N	Y	Y	Y	Y	Y	8
76	10130	NN&MLB	The spatiotemporal characteristics and climatic factors of covid-19 in Wuhan, China	Lin	2021	Y	Y	Y	Y	Y	Y	Y	Y	Y	9
77	9339	NN&MLB	Association of built environment attributes with the spread of COVID-19 at its initial stage in China	Li	2021	Y	Y	Y	Y	Y	Y	Y	Y	Y	9
78	9259	NN&MLB	The impacts of the built environment on the incidence rate of COVID-19: A case study of King County, Washington	Liu	2021	Y	Y	Y	Y	Y	Y	Y	Y	Y	9
79	11782	NN&MLB	The spatiotemporal Interaction Effect of COVID-19 Transmission in the United States	Liu	2021	Y	Y	Y	N	Y	Y	Y	Y	Y	8
80	1837	NN&MLB	The spatial clustering analysis of COVID-19 and its associated factors in mianland China at the prefecture level	Liu	2021	Y	Y	Y	Y	Y	Y	Y	Y	Y	9
81	10624	NN&MLB	The spatio-temporal characteristics and influencing factors of covid-19 spread in shenzhen, china—an analysis based on 417 cases	Liu	2020	Y	Y	Y	Y	Y	Y	Y	Y	Y	9
82	10048	NN&MLB	Spatiotemporal analysis of CVID-19 outbreaks in Wuhan China	Liu	2021	Y	Y	Y	Y	Y	Y	Y	Y	Y	9
83	2095	NN&MLB	Associating COVID-19 severity with urban factors: A case study of Wuhan	Li	2020	Y	Y	Y	Y	Y	Y	Y	Y	Y	9
84	9340	NN&MLB	Exploring spatiotemporal effects of the driving factors on covid-19 incidences in the contiguous United States	Maiti	2021	Y	Y	Y	Y	Y	Y	Y	Y	Y	9
85	9378	NN&MLB	Sociodemographic determinants of COVID-19 incidence rates in Oman: Geospatial modelling using multiscale geographically weighted regression (MGWR).	Mansour	2021	Y	Y	Y	Y	Y	Y	Y	Y	Y	9
86	1553	NN&MLB	Spatio-temporal distribution characteristics of COVID-19 in China: a city-level modeling study	Ma	2021	Y	Y	Y	Y	Y	Y	Y	Y	Y	9
87	2194	NN&MLB	COVID-19 and Inequity: a Comparative Spatial Analysis of New York City and Chicago Hot Spots	Maroko	2020	Y	Y	Y	Y	Y	Y	Y	Y	Y	9
88	10471	NN&MLB	Detecting space–time clusters of COVID-19 in Brazil: mortality, inequality, socioeconomic vulnerability, and the relative risk of the disease in Brazilian municipalities	Martines	2021	Y	Y	Y	Y	Y	Y	Y	Y	Y	9
89	9927	NN&MLB	Space-Time Patterns, Change, and Propagation of COVID-19 Risk Relative to the Intervention Scenarios in Bangladesh.	Masrur	2020	Y	Y	Y	N	Y	Y	Y	Y	Y	8
90	1783	NN&MLB	Geographically varying relationships of COVID-19 mortality with different factors in India	Middya	2021	Y	Y	Y	Y	Y	Y	Y	Y	Y	9
91	2113	NN&MLB	Assessing differential impacts of COVID-19 on black communities	Millett	2020	Y	Y	Y	Y	Y	Y	Y	Y	Y	9
92	2127	NN&MLB	An analysis of spatiotemporal pattern for COIVD-19 in China based on space-time cube	Mo	2020	Y	Y	Y	N	Y	Y	Y	Y	Y	8
93	2017	NN&MLB	GIS-based spatial modeling of COVID-19 incidence rate in the continental United States	Mollalo	2020	Y	Y	Y	Y	Y	Y	Y	Y	Y	9
94	11029	NN&MLB	Spatial statistical analysis of pre-existing mortalities of 20 diseases with COVID-19 mortalities in the continental United States	Mollalo	2021	Y	Y	Y	Y	Y	Y	Y	Y	Y	9
95	10178	NN&MLB	COVID-19 Transmission Dynamics: A Space-and-Time Approach	Moniz	2021	Y	Y	Y	N	Y	Y	Y	Y	Y	8
96	2156	NN&MLB	Real-Time Spatiotemporal Analysis of Microepidemics of Influenza and COVID-19 Based on Hospital Network Data: Colocalization of Neighborhood-Level Hotspots	Mylona	2020	Y	Y	Y	Y	Y	Y	Y	Y	Y	9
97	10449	NN&MLB	Spatio-temporal analysis of COVID-19 incidence rate using GIS: a case study—Tehran metropolitan, Iran	Nasiri	2021	Y	Y	Y	Y	Y	Y	Y	Y	Y	9
98	1868	NN&MLB	Spatial temporal distribution of COVID-19 risk during the early phase of the pandemic in Malawi	Ngwira	2021	Y	Y	Y	N	Y	Y	Y	Y	Y	8
99	10153	NN&MLB	Epidemic analysis of COVID-19 in Italy based on spatiotemporal geographic information and Google Trends	Niu	2021	Y	Y	Y	N	Y	Y	Y	Y	Y	8
100	10614	NN&MLB	How Urban factors affect the spatiotemporal distribution of infectious diseases in addition to intercity population movement in China	Niu	2020	Y	Y	Y	Y	Y	Y	Y	Y	Y	9
101	11906	NN&MLB	Modeling the spread of COVID-19 in New York City	Olmo	2020	Y	Y	Y	Y	Y	Y	Y	Y	Y	9
102	1914	NN&MLB	COVID-19 community incidence and associated neighborhood-level characteristics in Houston, Texas, USA	Oluyomi	2021	Y	Y	Y	Y	Y	Y	Y	Y	Y	9
103	1716	NN&MLB	Size and duration of COVID-19 clusters go along with a high SARS-CoV-2 viral load: A spatio-temporal investigation in Vaud state, Switzerland	Opota	2021	Y	Y	Y	Y	Y	Y	Y	Y	Y	9
104	1514	NN&MLB	Covid-19 deaths in the united states: Shifts in hot spots over the three phases of the pandemic and the spatiotemporally varying impact of pandemic vulnerability	Park	2021	Y	Y	Y	Y	Y	Y	Y	Y	Y	9
105	10121	NN&MLB	Spatial prediction and mapping of the COVID-19 hotspot in India using geostatistical technique	Parvin	2021	Y	Y	Y	Y	Y	Y	Y	Y	Y	9
106	10081	NN&MLB	Dynamics of Covid-19 mortality and social determinants of health: a spatiotemporal analysis of exceedance probabilities	Paul	2021	Y	Y	Y	Y	Y	Y	Y	Y	Y	9
107	10677	NN&MLB	Progression of COVID-19 From Urban to Rural Areas in the United States: A Spatiotemporal Analysis of Prevalence Rates	Paul	2020	Y	Y	Y	Y	Y	Y	Y	Y	Y	9
108	1564	NN&MLB	Racial/ethnic minority and neighborhood disadvantage leads to disproportionate mortality burden and years of potential life lost due to COVID-19 in Chicago, Illinois	Pierce	2021	Y	Y	Y	Y	Y	Y	Y	Y	Y	9
109	9958	NN&MLB	Epidemiological characteristics and spatial-temporal analysis of COVID-19 in Shandong Province, China.	Qi	2020	Y	Y	Y	N	Y	Y	Y	Y	Y	8
110	9333	NN&MLB	Identification of risk factors contributing to COVID-19 incidence rates in Bangladesh: A GIS-based spatial modeling approach.	Rahman	2021	Y	Y	Y	Y	Y	Y	Y	Y	Y	9
111	10103	NN&MLB	Geospatial modelling on the spread and dynamics of 154 day outbreak of the novel coronavirus (COVID-19) pandemic in Bangladesh towards vulnerability zoning and management approaches	Rahman	2021	Y	Y	Y	Y	Y	Y	Y	Y	Y	9
112	10591	NN&MLB	Spatial analysis of COVID-19 spread in Iran: Insights into geographical and structural transmission determinants at a province level	Ramírez-Aldana	2020	Y	Y	Y	Y	Y	Y	Y	Y	Y	9
113	2131	NN&MLB	COVID-19 emergence and social and health determinants in Colorado: A rapid spatial analysis	Ramirez	2020	Y	Y	Y	N	Y	Y	Y	Y	Y	8
114	10403	NN&MLB	A spatio-temporal statistical model to analyze COVID-19 spread in the USA	Rawat	2021	Y	Y	Y	Y	Y	Y	Y	Y	Y	9
115	1830	NN&MLB	Spatial analysis of COVID-19 incidence and the sociodemographic context in Brazil	Raymundo	2021	Y	Y	Y	Y	Y	Y	Y	Y	Y	9
116	10432	NN&MLB	Coronavirus disease vulnerability map using a geographic information system (GIS) from 16 April to 16 May 2020	Razavi-Termeh	2021	Y	Y	Y	Y	Y	Y	Y	Y	Y	9
117	1560	NN&MLB	Spatial distribution of COVID-19 cases, epidemic spread rate, spatial pattern, and its correlation with meteorological factors during the first to the second waves	Rendana	2021	Y	Y	Y	Y	Y	Y	Y	Y	Y	9
118	2176	NN&MLB	Spatial analysis of the COVID-19 distribution pattern in Sao Paulo State, Brazil	Rex	2020	Y	Y	Y	Y	Y	Y	Y	Y	Y	9
119	10055	NN&MLB	Real time surveillance of COVID-19 space and time clusters during the summer 2020 in Spain	Rosillo	2021	Y	Y	Y	Y	Y	Y	Y	Y	Y	9
120	9415	NN&MLB	Examining the association between socio-demographic composition and COVID-19 fatalities in the European region using spatial regression approach	Sannigrahi	2020	Y	Y	Y	Y	Y	Y	Y	Y	Y	9
121	11059	NN&MLB	Spatial modeling of COVID-19 transmission in Bangladesh	Sarkar	2021	Y	Y	Y	Y	Y	Y	Y	Y	Y	9
122	2182	NN&MLB	A multimethod approach for county-scale geospatial analysis of emerging infectious diseases: a cross-sectional case study of COVID-19 incidence in Germany	Scarpone	2020	Y	Y	Y	Y	Y	Y	Y	Y	Y	9
123	10543	NN&MLB	Spatiotemporal analysis and hotspots detection of COVID-19 using geographic information system (March and April, 2020)	Shariati	2020	Y	Y	Y	Y	Y	Y	Y	Y	Y	9
124	10062	NN&HM	Spatio-temporal evolution and influencing mechanism of the COVID-19 epidemic in Shandong province, China	Shi	2021	Y	Y	Y	Y	Y	Y	Y	Y	Y	9
125	11452	NN&HM	COVID-19 in children in the state of Pernambuco: Spatial analysis of confirmed severe cases and the Human Development Index	Silva	2021	Y	Y	Y	N	Y	Y	Y	Y	Y	8
126	1872	NN&HM	Mapping community-level determinants of COVID-19 transmission in nursing homes: A multi-scale approach	Sugg	2021	Y	Y	Y	Y	Y	Y	Y	Y	Y	9
127	11249	NN&HM	A spatial analysis of the COVID-19 period prevalence in US counties through June 28, 2020: where geography matters?	Sun	2020	Y	Y	Y	Y	Y	Y	Y	Y	Y	9
128	1764	NN&HM	Spatial inequalities of COVID-19 mortality rate in relation to socioeconomic and environmental factors across England	Sun	2021	Y	Y	Y	Y	Y	Y	Y	Y	Y	9
129	1551	NN&HM	Geographic Associations Between Social Factors and SARS-CoV-2 Testing Early in the COVID-19 Pandemic, February-June 2020, Massachusetts	Troppy	2021	Y	Y	Y	Y	Y	Y	Y	Y	Y	9
130	10161	NN&HM	Estimating the COVID-19 spread through real-time population mobility patterns: Surveillance in low- And middle-income countries	Tyrovolas	2021	Y	Y	Y	Y	Y	Y	Y	Y	Y	9
131	1738	NN&HM	Spatial cluster analysis of COVID-19 in Malaysia (Mar-Sep, 2020)	Ullah	2021	Y	Y	Y	N	Y	Y	Y	Y	Y	8
132	11122	NN&HM	GIS-based spatial modelling of COVID-19 death incidence in Sao Paulo, Brazil	Urban	2021	Y	Y	Y	N	Y	Y	Y	Y	Y	8
133	1640	NN&HM	Neighborhood conditions and the initial outbreak of COVID-19: the case of Louisiana	vanHolm	2021	Y	Y	Y	Y	Y	Y	Y	Y	Y	9
134	10402	NN&HM	Covid-19 in Toronto: A spatial exploratory analysis	vaz	2021	Y	Y	Y	Y	Y	Y	Y	Y	Y	9
135	10065	NN&HM	Spatiotemporal heterogeneity and its determinants of COVID-19 transmission in typical labor export provinces of China	Wang	2021	Y	Y	Y	Y	Y	Y	Y	Y	Y	9
136	10266	NN&HM	Spatiotemporal characteristics and factor analysis of SARS-CoV-2 infections among healthcare workers in Wuhan, China	Wang	2021	Y	Y	Y	Y	Y	Y	Y	Y	Y	9
137	1681	NN&HM	Temporal and spatial analysis of COVID-19 transmission in China and its influencing factors	Wang	2021	Y	Y	Y	Y	Y	Y	Y	Y	Y	9
138	10346	NN&HM	Spatiotemporal Characteristics of the COVID-19 Epidemic in the United States	Wang	2021	Y	Y	Y	N	Y	Y	Y	Y	Y	8
139	11132	NN&HM	An ecological study of socioeconomic predictors in detection of COVID-19 cases across neighborhoods in New York City	Whittle	2020	Y	Y	Y	Y	Y	Y	Y	Y	Y	9
140	1848	NN&HM	Natural and human environment interactively drive spread pattern of COVID-19: A city-level modeling study in China	Wu	2021	Y	Y	Y	Y	Y	Y	Y	Y	Y	9
141	1804	NN&HM	Exploration of spatial-temporal varying impacts on COVID-19 cumulative case in Texas using geographically weighted regression (GWR)	Wu	2021	Y	Y	Y	Y	Y	Y	Y	Y	Y	9
142	10574	NN&HM	Spatial and temporal differentiation of COVID-19 epidemic spread in mainland China and its influencing factors	Xie	2020	Y	Y	Y	Y	Y	Y	Y	Y	Y	9
143	2147	NN&HM	Spatial statistics and influencing factors of the COVID-19 epidemic at both prefecture and county levels in Hubei Province, China	Xiong	2020	Y	Y	Y	Y	Y	Y	Y	Y	Y	9
144	9536	NN&HM	A comparison of prospective space-time scan statistics and spatiotemporal event sequence based clustering for COVID-19 surveillance.	Xu	2021	Y	Y	Y	Y	Y	Y	Y	Y	Y	9
145	11050	NN&HM	Examining spatial inequality in COVID-19 positivity rates across New York City ZIP codes	Yang	2021	Y	Y	Y	Y	Y	Y	Y	Y	Y	9
146	10865	NN&HM	Spatiotemporal distribution and trend of COVID-19 in the Yangtze river Delta region of the People’s Republic of China	Ye	2020	Y	Y	Y	Y	Y	Y	Y	Y	Y	9
147	1944	NN&HM	Structural Inequalities Established the Architecture for COVID-19 Pandemic Among Native Americans in Arizona: a Geographically Weighted Regression Perspective	YellowHorse	2021	Y	Y	Y	Y	Y	Y	Y	Y	Y	9
148	11273	NN&HM	Distribution of COVID-19 Morbidity Rate in Association with Social and Economic Factors in Wuhan, China: Implications for Urban Development	You	2020	Y	Y	Y	Y	Y	Y	Y	Y	Y	9
149	11092	NN&HM	COVID-19 Infection and Mortality: Association with PM2.5 Concentration and Population Density-An Exploratory Study	Yu	2021	Y	Y	Y	Y	Y	Y	Y	Y	Y	9
150	11570	NN&HM	American Inequality Meets COVID-19: Uneven Spread of the Disease across Communities	Zhai	2021	Y	Y	Y	Y	Y	Y	Y	Y	Y	9
151	1751	NN&HM	The effect of sociodemographic factors on COVID-19 incidence of 342 cities in China: a geographically weighted regression model analysis	Zhang	2021	Y	Y	Y	Y	Y	Y	Y	Y	Y	9
152	1683	NN&HM	Space-time cluster's detection and geographical weighted regression analysis of covid-19 mortality on texas counties	Zhang	2021	Y	Y	Y	Y	Y	Y	Y	Y	Y	9
153	11058	NN&HM	"Distance-Driven" Versus "Densitv-Driven": Understanding the Role of "Source-case" Distance and Gathering Places in the Localized Spatial Clustering of COVID-19-A Case study of the Xinfadi Market, Beijing (China)	Zhang	2021	Y	Y	Y	Y	Y	Y	Y	Y	Y	9
154	9877	NN&HM	Comparison of spatiotemporal characteristics of the COVID-19 and SARS outbreaks in mainland China.	Zhang	2020	Y	Y	Y	Y	Y	Y	Y	Y	Y	9
														Average Risk of Bias (9)	8.81818
														Median	9
